# Supplementary material for: LOC401317, a p53-Regulated Long Non-Coding RNA, Inhibits Cell Proliferation and Induces Apoptosis in the Nasopharyngeal Carcinoma Cell Line HNE2
Source: PLoS One. 2014 Nov 25;9(11):e110674. doi: 10.1371/journal.pone.0110674 (PMC4244030; doi:10.1371/journal.pone.0110674)
Supplement: Table S1 — Detailed information regarding p53-regulated lncRNAs and their expression data in HNE2 cells following TP53 overexpression. (XLS) [file pone.0110674.s001.xls]

## Sheet: up_regulated lncRNAs
No	Probe_ID	signal_0h	signal_12h	signal_24h	signal_48h	Ratio_12/0h	Ratio_24/0h	Ratio_48/0h	Target_ID	Ref_ACC	Unigene_ID	Genbank_ID	TIGR_ID	Description_From_NCBI	Description_from_other_source	Gene_Symbol	Gene_Name
1	A_33_P3277883	100.856	1688.21	2067.59	297.533	16.7388	20.5004	2.95008	NR_033828	NR_033828	Hs.707753	NR_033828	THC2623255	uncharacterized LOC100129931	Homo sapiens uncharacterized LOC100129931 (LOC100129931), non-coding RNA [NR_033828]	LOC100129931	uncharacterized LOC100129931
2	A_21_P0014188	43.3752	422.311	314.822	166.783	9.73623	7.25811	3.84512	XR_108761	XR_108761		XR_108761	THC2618295	uncharacterized LOC401317	PREDICTED: Homo sapiens hypothetical LOC401317 (LOC401317), miscRNA [XR_108761]	LOC401317	uncharacterized LOC401317
3	A_21_P0008360	38.4637	173.837	143.919	194.718	4.51951	3.74169	5.06237	TCONS_00022563						BROAD Institute lincRNA (XLOC_010881), lincRNA [TCONS_00022563]	XLOC_010881
4	oebiotech_26322	45.4914	128.465	172.672	203.243	2.82394	3.79571	4.46772	TCONS_l2_00010643
5	A_19_P00322149	45.8508	176.053	154.107	162.838	3.83969	3.36106	3.55147	NR_026807	NR_026807	Hs.729593	NR_026807	THC2670652	long intergenic non-protein coding RNA 472	Homo sapiens long intergenic non-protein coding RNA 472 (LINC00472), non-coding RNA [NR_026807]	LINC00472	long intergenic non-protein coding RNA 472
6	oebiotech_24008	53.1804	180.891	152.882	167.729	3.40146	2.87477	3.15396	TCONS_00011518
7	A_21_P0011933	193.963	882.352	521.399	486.458	4.54907	2.68814	2.50799	TCONS_l2_00014694	NR_037597		NR_037597	THC2513588	uncharacterized LOC442028	Homo sapiens uncharacterized LOC442028 (LOC442028), non-coding RNA [NR_037597]	LOC442028	uncharacterized LOC442028
8	A_21_P0012448	138.372	291.895	293.135	758.965	2.10949	2.11845	5.48496	TCONS_l2_00019358						BROAD Institute lincRNA (XLOC_l2_010245), lincRNA [TCONS_l2_00019358]	XLOC_l2_010245
9	oebiotech_02518	264.799	531.016	980.428	820.612	2.00535	3.70253	3.099	ENST00000454223
10	oebiotech_18015	200.274	567.563	633.381	477.382	2.83393	3.16257	2.38365	ENST00000531126						small nucleolar RNA host gene 12 (non-protein coding) [Source:HGNC Symbol;Acc:30062]
11	oebiotech_25505	136.956	557.121	330.856	291.633	4.06789	2.41579	2.1294	TCONS_l2_00000557
12	oebiotech_11704	102.643	368.112	271.516	225.396	3.58632	2.64524	2.19591	AJ512826		Hs.642705	AJ512826			KIAA1324
13	oebiotech_17325	173.531	479.397	524.503	403.908	2.7626	3.02253	2.32758	ENST00000475441						small nucleolar RNA host gene 12 (non-protein coding) [Source:HGNC Symbol;Acc:30062]
14	oebiotech_17369	242.525	714.373	734.418	526.261	2.94556	3.02821	2.16992	ENST00000488745						small nucleolar RNA host gene 12 (non-protein coding) [Source:HGNC Symbol;Acc:30062]
15	oebiotech_17708	66.9287	171.376	171.694	192.922	2.56058	2.56533	2.8825	ENST00000509303
16	A_21_P0013514	134.784	521.117	300.426	292.873	3.86632	2.22895	2.17291	TCONS_l2_00028188						BROAD Institute lincRNA (XLOC_l2_014504), lincRNA [TCONS_l2_00028188]	XLOC_l2_014504
17	oebiotech_00462	149.203	556.485	337.96	320.376	3.72973	2.26511	2.14726	ENST00000416527
18	oebiotech_25176	581.964	1396.93	1461.96	1746.48	2.40037	2.51212	3.00101	TCONS_00026909
19	oebiotech_26849	258.061	828.408	629.634	589.986	3.21013	2.43986	2.28623	TCONS_l2_00017640
20	oebiotech_25713	92.1712	346.462	202.74	193.682	3.7589	2.1996	2.10133	TCONS_l2_00002640
21	oebiotech_12297	158.053	335.086	474.9	423.152	2.12009	3.0047	2.67729	Z36801		Hs.686685	Z36801			(Xs15) mRNA, 320bp
22	oebiotech_07926	278.57	479.572	936.826	811.626	1.72155	3.36299	2.91355	ENST00000569993
23	oebiotech_13195	53.7003	141.274	139.5	132.521	2.63079	2.59775	2.46779	BX648637		Hs.706074	BX648637			MRNA; cDNA DKFZp686H2138 (from clone DKFZp686H2138)
24	oebiotech_25352	5026.77	11710.4	13927.9	12747.5	2.32961	2.77074	2.53593	TCONS_00029069
25	oebiotech_25353	2389.42	5661.56	7062.94	5526.35	2.36943	2.95592	2.31284	TCONS_00029072
26	A_23_P74581	250.263	651.935	718.435	506.477	2.605	2.87072	2.02378	NR_024127	NR_024127	Hs.632377	NR_024127	THC2511720	small nucleolar RNA host gene 12 (non-protein coding)	Homo sapiens small nucleolar RNA host gene 12 (non-protein coding) (SNHG12), non-coding RNA [NR_024127]	SNHG12	small nucleolar RNA host gene 12 (non-protein coding)
27	oebiotech_16253	1742.92	2218.39	8181.37	4007.83	1.2728	4.69405	2.29948	BC040735			BC040735		Homo sapiens cDNA clone IMAGE:5200448, partial cds
28	A_32_P200238	1904.43	4307.04	4346.66	5054.97	2.26159	2.28239	2.65432	NR_015379	NR_015379	Hs.644234	NR_015379	THC2471229	urothelial cancer associated 1 (non-protein coding)	Homo sapiens urothelial cancer associated 1 (non-protein coding) (UCA1), non-coding RNA [NR_015379]	UCA1	urothelial cancer associated 1 (non-protein coding)
29	oebiotech_15620	18613.2	21614.5	60802.6	66022.2	1.16125	3.26664	3.54706	AK055231		Hs.657173	AK055231			CDNA FLJ30669 fis, clone FCBBF1000684
30	oebiotech_24552	219.184	454.057	579.664	535.213	2.07158	2.64465	2.44185	TCONS_00018436
31	oebiotech_05446	599.505	1485.81	1302.49	1488.01	2.4784	2.17261	2.48207	ENST00000549285
32	oebiotech_16986	517.146	1261.89	972.097	1495.16	2.44009	1.87973	2.89118	ENST00000439412
33	oebiotech_17290	220.692	564.551	570.979	439.282	2.55809	2.58722	1.99047	ENST00000464612						small nucleolar RNA host gene 12 (non-protein coding) [Source:HGNC Symbol;Acc:30062]
34	oebiotech_24473	115.718	227.905	294.066	300.463	1.96948	2.54122	2.59651	TCONS_00017686
35	oebiotech_07358	1202.56	1510.07	3884.05	3848.78	1.25572	3.22982	3.2005	ENST00000566144
36	oebiotech_17348	137.061	353.543	368.543	252.792	2.57946	2.6889	1.84438	ENST00000481220						small nucleolar RNA host gene 12 (non-protein coding) [Source:HGNC Symbol;Acc:30062]
37	oebiotech_24509	87.182	182.252	230.962	197.136	2.09047	2.64919	2.26121	TCONS_00017929
38	oebiotech_04922	236.798	636.986	614.507	418.113	2.69	2.59507	1.7657	ENST00000533008
39	A_21_P0006969	90.2631	189.535	240.1	194.513	2.0998	2.66	2.15496	TCONS_00018437						BROAD Institute lincRNA (XLOC_008730), lincRNA [TCONS_00018437]	XLOC_008730
40	A_21_P0007073	91.1268	297.7	134.104	209.468	3.26688	1.47162	2.29864	TCONS_00018797						BROAD Institute lincRNA (XLOC_008583), lincRNA [TCONS_00018797]	XLOC_008583
41	A_21_P0009686	84.1987	193.067	183.468	173.089	2.293	2.17899	2.05573	TCONS_00026908						BROAD Institute lincRNA (XLOC_012981), lincRNA [TCONS_00026908]	XLOC_012981
42	oebiotech_24842	3900.84	6010.98	13242.7	7629.8	1.54095	3.39483	1.95594	TCONS_00022413
43	oebiotech_17274	517.164	1109.97	1285.06	985.157	2.14627	2.48481	1.90492	ENST00000461832						small nucleolar RNA host gene 12 (non-protein coding) [Source:HGNC Symbol;Acc:30062]
44	oebiotech_04940	163.353	373.46	276.735	418.468	2.28621	1.69409	2.56173	ENST00000533459
45	A_21_P0002893	2562.61	5856.32	4193.81	6617.76	2.28529	1.63654	2.58243	TCONS_00005853						BROAD Institute lincRNA (XLOC_003296), lincRNA [TCONS_00005853]	XLOC_003296
46	A_33_P3608210	237.082	271.465	286.796	1646.14	1.14503	1.20969	6.94334	NR_027054	NR_027054	Hs.458096	NR_027054	THC2606413	MIR31 host gene (non-protein coding)	Homo sapiens MIR31 host gene (non-protein coding) (MIR31HG), non-coding RNA [NR_027054]	MIR31HG	MIR31 host gene (non-protein coding)
47	A_21_P0013894	379.31	759.187	825.308	833.141	2.0015	2.17582	2.19647	TCONS_l2_00030929						BROAD Institute lincRNA (XLOC_l2_015938), lincRNA [TCONS_l2_00030929]	XLOC_l2_015938
48	oebiotech_16398	1155.22	2351.98	2241.92	2627.12	2.03596	1.94068	2.27413	NR_015379	NR_015379				Homo sapiens urothelial cancer associated 1 (non-protein coding) (UCA1), non-coding RNA	UCA1
49	oebiotech_06272	95.7249	208.467	155.711	236.281	2.17777	1.62665	2.46834	ENST00000559316
50	A_21_P0007584	293.506	387.958	871.36	615.366	1.3218	2.96879	2.0966	TCONS_00020476						BROAD Institute lincRNA (XLOC_009810), lincRNA [TCONS_00020476]	XLOC_009810
51	oebiotech_11563	11816	21808.4	27959.6	21509.2	1.84566	2.36624	1.82034	U46546		Hs.631596	U46546			Dystrophia myotonica-protein kinase
52	A_21_P0014284	176.562	181.604	350.07	688.295	1.02855	1.9827	3.89831	Hs.641707	XR_109131	Hs.641707	XR_109131	THC2682363		PREDICTED: Homo sapiens hypothetical LOC100506452 (LOC100506452), miscRNA [XR_109131]	LOC100506452
53	oebiotech_16319	88.688	222.326	152.949	162.49	2.50683	1.72458	1.83215	BX537506		Hs.374257	BX537506			Hypothetical protein LOC286167
54	oebiotech_16811	114.687	130.981	308.188	285.105	1.14207	2.68722	2.48594	ENST00000428858						TTC28 antisense RNA 1 (non-protein coding) [Source:HGNC Symbol;Acc:29336]
55	A_19_P00317560	115.448	262.714	271.591	164.373	2.27562	2.3525	1.42379	NR_034120	NR_034120	Hs.150556	NR_034120	THC2525908	uncharacterized LOC646329	Homo sapiens uncharacterized LOC646329 (LOC646329), non-coding RNA [NR_034120]	LOC646329	uncharacterized LOC646329
56	oebiotech_10781	85.4236	180.652	148.959	171.753	2.11477	1.74377	2.0106	EU016553			EU016553		Homo sapiens mutant mothers against decapentaplegic 3 (SMAD3) mRNA, partial sequence; alternatively spliced
57	oebiotech_02429	151.289	319.494	229.564	340.063	2.11181	1.51739	2.24777	ENST00000452639						VIPR1 antisense RNA 1 (non-protein coding) [Source:HGNC Symbol;Acc:40610]
58	A_33_P3252333	8065.08	15830.3	14053.9	16560.7	1.96282	1.74256	2.05339	Hs.658815	NR_003271	Hs.658815	NR_003271	THC2579229	small nucleolar RNA, C/D box 3B-1	Homo sapiens small nucleolar RNA, C/D box 3B-1 (SNORD3B-1), small nucleolar RNA [NR_003271]	SNORD3B-1	small nucleolar RNA, C/D box 3B-1
59	oebiotech_20429	302.266	670.68	462.182	617.687	2.21884	1.52906	2.04352	uc010vpi.1
60	oebiotech_28308	91.2066	156.475	206.25	160.346	1.71561	2.26135	1.75806	uc.369+						intronic
61	A_33_P3323928	216.595	613.377	262.441	428.836	2.83191	1.21167	1.9799	NR_026762	NR_026762	Hs.654734	NR_026762	THC2503605	long intergenic non-protein coding RNA 263	Homo sapiens long intergenic non-protein coding RNA 263 (LINC00263), non-coding RNA [NR_026762]	LINC00263	long intergenic non-protein coding RNA 263
62	A_21_P0012960	244.126	278.159	709.755	487.996	1.13941	2.90733	1.99895	Hs.149321	XR_110313	Hs.149321	XR_110313	THC2733030	hCG1980447	PREDICTED: Homo sapiens hCG1980447 (LOC255187), miscRNA [XR_110313]	LOC255187	hCG1980447
63	A_19_P00317597	1098.83	1377.42	3883.43	1639.82	1.25354	3.53416	1.49233	TCONS_00026204		Hs.639087	AK309717			BROAD Institute lincRNA (XLOC_012826), lincRNA [TCONS_00026204]	XLOC_012826
64	oebiotech_20200	289.047	602.153	847.167	312.839	2.08323	2.93089	1.08231	uc010cic.1
65	oebiotech_11674	4400.57	5902.77	9866.25	9622.77	1.34136	2.24204	2.18671	AJ277909		Hs.302740	AJ277909			Transient receptor potential cation channel, subfamily V, member 6
66	oebiotech_18838	249.833	551.584	343.818	521.297	2.20781	1.37619	2.08658	uc001rbb.3
67	oebiotech_07348	103.982	225.733	123.956	253.167	2.17089	1.19209	2.43471	ENST00000566056
68	oebiotech_00913	139.645	226.199	235.513	320.322	1.61981	1.68651	2.29383	ENST00000424521
69	oebiotech_11706	96.0306	110.302	256.989	192.132	1.14862	2.67612	2.00074	AJ537510		Hs.118262	AJ537510			Calcium channel, voltage-dependent, L type, alpha 1C subunit
70	oebiotech_24468	185.058	491.112	214.895	365.696	2.65383	1.16123	1.97612	TCONS_00017677
71	A_21_P0014880	136.419	324.288	152.719	309.064	2.37714	1.11949	2.26555	XR_132792	XR_132792		XR_132792		uncharacterized LOC100652751	PREDICTED: Homo sapiens hypothetical LOC100652751 (LOC100652751), miscRNA [XR_132792]	LOC100652751	uncharacterized LOC100652751
72	oebiotech_15805	289.007	374.114	539.234	714.25	1.29448	1.86581	2.47139	AK054674		Hs.679008	AK054674			CDNA FLJ30112 fis, clone BNGH42000405
73	oebiotech_08273	80.5588	158.853	165.018	118.863	1.97189	2.04841	1.47548	ENST00000576302
74	oebiotech_07804	673.567	686.242	1325.06	1984.86	1.01882	1.96723	2.94678	ENST00000569195
75	oebiotech_15364	782.969	1884.71	1763.77	845.84	2.40713	2.25267	1.0803	AK123150		Hs.568111	AK123150			CDNA clone IMAGE:40134296
76	oebiotech_16019	1533.88	1884.2	4331.22	2588.78	1.22839	2.82371	1.68773	X02067			X02067		H.sapiens mRNA for 7SL RNA pseudogene
77	A_21_P0000908	118.582	170.59	182.578	305.473	1.43859	1.53968	2.57605	NR_033981	NR_033981		NR_033981	THC2650992	uncharacterized LOC400761	Homo sapiens uncharacterized LOC400761 (FLJ27354), non-coding RNA [NR_033981]	FLJ27354	uncharacterized LOC400761
78	oebiotech_22575	88.6545	237.368	147.907	112.741	2.67745	1.66835	1.27169	NR_045563	NR_045563				Homo sapiens GULP, engulfment adaptor PTB domain containing 1 (GULP1), transcript variant 5, non-coding RNA
79	oebiotech_25357	94371.4	189926	136828	182064	2.01253	1.44988	1.92923	TCONS_00029193
80	oebiotech_04865	147.735	497.475	204.289	177.843	3.36735	1.38281	1.20379	ENST00000531886
81	A_32_P703	83.0535	148.512	180.495	119.117	1.78815	2.17323	1.43422	NR_045484	NR_045484		NR_045484	THC2731135	uncharacterized LOC646626	Homo sapiens uncharacterized LOC646626 (LOC646626), non-coding RNA [NR_045484]	LOC646626	uncharacterized LOC646626
82	oebiotech_08035	132.757	335.968	194.513	198.427	2.5307	1.46518	1.49466	ENST00000571595	NR_029494.1					MIR22 host gene (non-protein coding) [Source:HGNC Symbol;Acc:28219]
83	oebiotech_11103	791.153	3593.37	961.186	792.134	4.54194	1.21492	1.00124	AF364518		Hs.519469	AF364518			Solute carrier family 30 (zinc transporter), member 1
84	oebiotech_28405	312.282	555.706	651.164	462.746	1.7795	2.08518	1.48182	uc.456+						intronic
85	oebiotech_11841	308.106	707.288	587.408	382.126	2.2956	1.90651	1.24024	AY615271		Hs.110571	AY615271			Growth arrest and DNA-damage-inducible, beta
86	A_21_P0000921	772.604	1406.72	1130.14	1562.22	1.82075	1.46277	2.02202	TCONS_00000065			BC045735	THC2603143	CDNA clone IMAGE:5298101	Q4BEG9_BURVI (Q4BEG9) PAS:GGDEF, partial (3%) [THC2603143]	XLOC_000572
87	oebiotech_08117	105.002	243.282	154.954	163.683	2.31693	1.47572	1.55885	ENST00000573075	NR_029494.1					MIR22 host gene (non-protein coding) [Source:HGNC Symbol;Acc:28219]
88	oebiotech_11912	177.968	266.813	371.729	300.873	1.49922	2.08874	1.6906	CR407615		Hs.24030	CR407615			Solute carrier family 31 (copper transporters), member 2
89	oebiotech_11441	98.3512	104.325	233.076	206.972	1.06074	2.36984	2.10442	M34340			M34340		Homo sapiens putative Rev-ErbA-alpha protein mRNA, partial cds
90	A_21_P0001112	111.414	431.876	131.248	128.818	3.8763	1.17801	1.1562	TCONS_00000493						BROAD Institute lincRNA (XLOC_000762), lincRNA [TCONS_00000493]	XLOC_000762
91	oebiotech_26944	118.513	215.007	242.613	167.874	1.81421	2.04715	1.41651	TCONS_l2_00018935
92	oebiotech_21465	149.809	268.156	309.721	212.873	1.78998	2.06743	1.42096	NR_027856	NR_027856				Homo sapiens CDC-like kinase 1 (CLK1), transcript variant 4, non-coding RNA
93	oebiotech_22546	301.922	438.363	625.105	520.329	1.45191	2.07042	1.72339	NR_028035	NR_028035				Homo sapiens Fas (TNF receptor superfamily, member 6) (FAS), transcript variant 6, non-coding RNA
94	A_33_P3238455	498.382	905.345	1022.84	689.15	1.81657	2.05232	1.38278	U30828	NR_034009	Hs.6891	NR_034009	THC2479169	serine/arginine-rich splicing factor 6	Homo sapiens serine/arginine-rich splicing factor 6 (SRSF6), transcript variant 2, non-coding RNA [NR_034009]	SRSF6	serine/arginine-rich splicing factor 6
95	A_21_P0009315	241.513	402.884	344.713	520.317	1.66817	1.42731	2.15441	TCONS_00025613				THC2660571		Q6VEP1_HUMAN (Q6VEP1) F379 retina specific protein, partial (39%) [THC2660571]	XLOC_012444
96	A_21_P0002276	5249.68	6514.02	13716.3	8253.39	1.24084	2.61279	1.57217	TCONS_00003829						BROAD Institute lincRNA (XLOC_001638), lincRNA [TCONS_00003829]	XLOC_001638
97	oebiotech_17089	1140.39	1277.42	3192.94	1851.37	1.12015	2.79985	1.62345	ENST00000446867						transmembrane protein 191C [Source:HGNC Symbol;Acc:33601]
98	oebiotech_00029	114.704	243.148	163.197	192.906	2.11978	1.42277	1.68177	ENST00000333854
99	oebiotech_17297	1292.24	2261.56	1688.93	2863.79	1.75011	1.30698	2.21614	ENST00000466893
100	oebiotech_03028	148.434	310.029	185.837	281.922	2.08867	1.25198	1.89931	ENST00000497872
101	oebiotech_08860	1189.3	1648.06	1722.56	2881.9	1.38573	1.44838	2.42318	OTTHUMT00000041866
102	A_21_P0010191	611.509	958.948	918.055	1260.24	1.56817	1.5013	2.06087	TCONS_00028892		Hs.574849	BG221633			RST41447 Athersys RAGE Library Homo sapiens cDNA, mRNA sequence [BG221633]	XLOC_014031
103	oebiotech_17721	115.046	172.764	183.526	231.497	1.5017	1.59524	2.01222	ENST00000510254
104	oebiotech_22902	228.828	399.098	501.133	285.234	1.7441	2.19	1.2465	NR_049766	NR_049766				Homo sapiens solute carrier family 25 (mitochondrial carrier; phosphate carrier), member 25 (SLC25A25), transcript variant 4, non-coding RNA
105	oebiotech_11202	174.865	400.709	315.103	199.973	2.29153	1.80197	1.14358	BC005178		Hs.250666	BC005178			Hairy and enhancer of split 1, (Drosophila)
106	A_33_P3857239	2309.04	7533.41	2673.82	2860.1	3.26257	1.15798	1.23865	NR_033415	NR_033415	Hs.420616	NR_033415	THC2721386	keratin 42 pseudogene	Homo sapiens keratin 42 pseudogene (KRT42P), non-coding RNA [NR_033415]	KRT42P	keratin 42 pseudogene
107	oebiotech_12907	214.021	920.286	217.69	225.566	4.29997	1.01714	1.05394	S70612		Hs.442590	S70612			Solute carrier family 6 (neurotransmitter transporter, glycine), member 9
108	A_33_P3293391	11764.3	16001.4	18858	24769.1	1.36017	1.60299	2.10545	NR_024495	NR_024495	Hs.647204	NR_024495	THC2517511	uncharacterized LOC642826	Homo sapiens uncharacterized LOC642826 (LOC642826), non-coding RNA [NR_024495]	LOC642826	uncharacterized LOC642826
109	oebiotech_07872	562.185	845.996	801.078	1192.63	1.50483	1.42494	2.12143	ENST00000569713
110	oebiotech_27195	154.023	393.271	229.547	180.688	2.55333	1.49034	1.17312	TCONS_l2_00022197
111	A_21_P0009533	3886.15	5040.77	9568.88	5424.29	1.29711	2.46231	1.3958	TCONS_00026454				THC2664051		Q3C148_9EURY (Q3C148) DNA repair and recombination protein (Fragment), partial (9%) [THC2664051]	XLOC_012788
112	A_21_P0007044	124.719	293.027	184.134	159.514	2.3495	1.47639	1.27899	TCONS_00018676	NR_038291	Hs.498571	NR_038291	THC2610545	uncharacterized LOC100507127	Homo sapiens uncharacterized LOC100507127 (LOC100507127), non-coding RNA [NR_038291]	LOC100507127	uncharacterized LOC100507127
113	oebiotech_08012	98.8184	223.819	143.016	133.56	2.26495	1.44726	1.35157	ENST00000571091	NR_029494.1					MIR22 host gene (non-protein coding) [Source:HGNC Symbol;Acc:28219]
114	oebiotech_01183	237.52	664.629	264.882	334.156	2.7982	1.1152	1.40686	ENST00000429648
115	oebiotech_11075	592.975	1030.66	1207.8	733.202	1.73812	2.03684	1.23648	AF285093		Hs.2859	AF285093			Opiate receptor-like 1
116	oebiotech_20204	322.037	358.022	704.453	579.644	1.11174	2.18749	1.79993	uc010ctx.1
117	A_21_P0013723	296.934	947.227	381.977	311.939	3.19002	1.2864	1.05053	NR_015363	NR_015363	Hs.721511	NR_015363	THC2510101	uncharacterized locus MGC21881	Homo sapiens uncharacterized locus MGC21881 (MGC21881), non-coding RNA [NR_015363]	MGC21881	uncharacterized locus MGC21881
118	A_21_P0005360	2738.48	3754.7	3926.43	5922	1.37109	1.4338	2.16251	TCONS_00013375		Hs.606189	GD263047			de0_012341 SARS-Cov infected lung tissue Homo sapiens cDNA clone de0_012341 5', mRNA sequence [GD263047]	XLOC_006009
119	oebiotech_16261	290.141	586.387	388.506	447.94	2.02104	1.33903	1.54387	BC020770		Hs.370515	BC020770			Tripartite motif-containing 5
120	oebiotech_12495	5112.25	5908.61	10684.2	8807.03	1.15578	2.08992	1.72273	AB252975		Hs.543850	AB252975			TNFAIP3 interacting protein 1
121	oebiotech_25574	301.426	424.917	366.42	730.738	1.40969	1.21562	2.42427	TCONS_l2_00001442
122	oebiotech_22940	2531.53	3096.57	6216.88	3473.88	1.2232	2.45578	1.37225	NR_052016	NR_052016				Homo sapiens GATA zinc finger domain containing 1 (GATAD1), transcript variant 2, non-coding RNA
123	oebiotech_11977	3943.4	4122.54	8373.62	7304.51	1.04543	2.12345	1.85234	CR601706		Hs.407101	CR601706			Phospholipase D family, member 4
124	oebiotech_01457	32209.4	36793	66523.3	50448.2	1.14231	2.06534	1.56626	ENST00000434375
125	A_21_P0004008	7414.42	8356.71	15160	11237.7	1.12709	2.04467	1.51566	TCONS_00009413		Hs.590321	DB250491			DB250491 UTERU2 Homo sapiens cDNA clone UTERU2004081 5', mRNA sequence [DB250491]	XLOC_004414
126	oebiotech_06674	885.896	1034.93	1815.51	1252.57	1.16823	2.04935	1.4139	ENST00000562064
127	oebiotech_05257	5625.3	6593.83	12720.2	7112.66	1.17217	2.26124	1.2644	ENST00000544423
128	oebiotech_15054	400.5	575.665	830.616	431.815	1.43736	2.07395	1.07819	AF321778		Hs.368527	AF321778			Toll interacting protein
129	oebiotech_08078	10939.7	12289.4	22707	14789.6	1.12338	2.07565	1.35192	ENST00000572427
130	A_21_P0000629	294.689	594.759	411.785	312.066	2.01826	1.39735	1.05897	NR_034072	NR_034072		NR_034072	THC2533122	seryl-tRNA synthetase	Homo sapiens seryl-tRNA synthetase (SARS), transcript variant 2, non-coding RNA [NR_034072]	SARS	seryl-tRNA synthetase
131	oebiotech_11421	621.382	1444.54	658.945	701.857	2.32472	1.06045	1.12951	M23041		Hs.517581	M23041			Heme oxygenase (decycling) 1
132	oebiotech_20824	137.172	283.544	142.824	174.769	2.06707	1.04121	1.27409	NR_003086	NR_003086				Homo sapiens hydroxysteroid (17-beta) dehydrogenase 7 pseudogene 2 (HSD17B7P2), non-coding RNA
133	A_21_P0011578	7892.38	20571.9	7979.58	7929.78	2.60655	1.01105	1.00474	TCONS_l2_00011136		Hs.711632	DB117598		Transcribed locus, strongly similar to XP_951050.1 PREDICTED: similar to keratin 17 isoform 3 [Homo sapiens]	DB117598 THYMU2 Homo sapiens cDNA clone THYMU2024382 5', mRNA sequence [DB117598]	XLOC_l2_006021

## Sheet: down_regulated lncRNAs
No	Probe_ID	signal_0h	signal_12h	signal_24h	signal_48h	Ratio_12/0h	Ratio_24/0h	Ratio_48/0h	Target_ID	Ref_ACC	Unigene_ID	Genbank_ID	TIGR_ID	Description_From_NCBI	Description_from_other_source	Gene_Symbol	Gene_Name
1	oebiotech_20661	18965.2	2460.74	3619.74	5908.62	0.12975	0.190863	0.311551	uc011lsc.1				NA			NA	NA
2	oebiotech_08475	540.072	75.0039	51.963	384.302	0.138878	0.0962149	0.711575	OTTHUMT00000054979				NA			NA	NA
3	oebiotech_18902	932.751	181.896	243.033	245.349	0.19501	0.260555	0.263038	uc001vec.2				NA			NA	NA
4	oebiotech_17785	1229.14	208.019	328.405	394.671	0.16924	0.267183	0.321096	ENST00000513902				NA			NA	NA
5	A_21_P0010928	1039.34	320.777	225.832	235.673	0.308635	0.217284	0.226753	TCONS_l2_00004033		Hs.369371	BX095771	THC2640814		BX095771 Soares_testis_NHT Homo sapiens cDNA clone IMAGp998E101961, mRNA sequence [BX095771]	XLOC_l2_001731
6	oebiotech_16407	1879.79	145.379	667.283	1108.39	0.0773379	0.354977	0.589636	NR_002196	NR_002196			NA	Homo sapiens H19, imprinted maternally expressed transcript (non-protein coding) (H19), non-coding RNA	H19	NA	NA
7	oebiotech_00173	1962.63	156.386	716.836	1097.75	0.079682	0.365243	0.559325	ENST00000411754	NR_030533.1			NA		H19, imprinted maternally expressed transcript (non-protein coding) [Source:HGNC Symbol;Acc:4713]	NA	NA
8	oebiotech_27307	605.107	106.025	181.211	192.712	0.175218	0.29947	0.318476	TCONS_l2_00023777				NA			NA	NA
9	oebiotech_25446	68733.8	19899.2	16821.3	16984.8	0.289511	0.244731	0.247111	TCONS_00030038				NA			NA	NA
10	A_24_P52697	1503.28	127.916	560.905	898.34	0.0850918	0.373122	0.597588	NR_002196	NR_002196	Hs.533566	NR_002196	THC2524333	H19, imprinted maternally expressed transcript (non-protein coding)	Homo sapiens H19, imprinted maternally expressed transcript (non-protein coding) (H19), non-coding RNA [NR_002196]	H19	H19, imprinted maternally expressed transcript (non-protein coding)
11	A_21_P0014684	541.224	124.761	161.42	158.955	0.230516	0.29825	0.293696	Hs.720286	XR_111563	Hs.720286	XR_111563	THC2461686	uncharacterized LOC100507803	PREDICTED: Homo sapiens hypothetical LOC100507803 (LOC100507803), miscRNA [XR_111563]	LOC100507803	uncharacterized LOC100507803
12	A_19_P00316159	160508	52173.7	30140.3	53319.4	0.325053	0.187781	0.332191	TCONS_l2_00015692						BROAD Institute lincRNA (XLOC_l2_007876), lincRNA [TCONS_l2_00015692]	XLOC_l2_007876
13	A_19_P00323082	8089.93	919.997	2175.44	5792.27	0.113721	0.268907	0.715986	NR_002196	NR_002196	Hs.533566	NR_002196	THC2510231	H19, imprinted maternally expressed transcript (non-protein coding)	Homo sapiens H19, imprinted maternally expressed transcript (non-protein coding) (H19), non-coding RNA [NR_002196]	H19	H19, imprinted maternally expressed transcript (non-protein coding)
14	A_21_P0009955	3232.42	954.128	906.359	873.93	0.295175	0.280396	0.270364	TCONS_00028157						BROAD Institute lincRNA (XLOC_013517), lincRNA [TCONS_00028157]	XLOC_013517
15	oebiotech_26515	1135.8	303.187	323.709	359.154	0.266938	0.285006	0.316213	TCONS_l2_00013708				NA			NA	NA
16	oebiotech_01087	11287	1224.97	3311.21	9119.35	0.108529	0.293364	0.80795	ENST00000428066				NA		H19, imprinted maternally expressed transcript (non-protein coding) [Source:HGNC Symbol;Acc:4713]	NA	NA
17	oebiotech_14462	500.468	93.0465	181.456	191.561	0.185919	0.362573	0.382764	AK021443		Hs.463677	AK021443	NA		CDNA FLJ11381 fis, clone HEMBA1000501	NA	NA
18	oebiotech_21978	775.256	190.908	240.644	289.838	0.246252	0.310406	0.373861	NR_036536	NR_036536			NA	Homo sapiens small nucleolar RNA host gene 4 (non-protein coding) (SNHG4), transcript variant 2, non-coding RNA		NA	NA
19	A_21_P0005354	971.774	308.053	305.572	286.941	0.317	0.314447	0.295275	TCONS_00013328						BROAD Institute lincRNA (XLOC_005976), lincRNA [TCONS_00013328]	XLOC_005976
20	A_21_P0000661	833.648	215.645	254.94	315.194	0.258677	0.305812	0.37809	NR_036536	NR_036536		NR_036536	THC2537217	small nucleolar RNA host gene 4 (non-protein coding)	Homo sapiens small nucleolar RNA host gene 4 (non-protein coding) (SNHG4), transcript variant 2, non-coding RNA [NR_036536]	SNHG4	small nucleolar RNA host gene 4 (non-protein coding)
21	oebiotech_27828	41262.9	7901.84	13636	19546.8	0.1915	0.330467	0.473713	TCONS_l2_00029402				NA			NA	NA
22	A_24_P693321	449.42	104.74	176.635	147.199	0.233056	0.393029	0.327532	NR_024456	NR_024456	Hs.648439	NR_024456	THC2559900	uncharacterized LOC100190986	Homo sapiens uncharacterized LOC100190986 (LOC100190986), non-coding RNA [NR_024456]	LOC100190986	uncharacterized LOC100190986
23	oebiotech_27827	44518.1	8454.27	14746	21867.9	0.189906	0.331235	0.491215	TCONS_l2_00029401				NA			NA	NA
24	A_21_P0014312	892.524	260.092	274.921	319.723	0.291412	0.308026	0.358224	Hs.369728	XR_109242	Hs.369728	XR_109242	THC2698032	uncharacterized LOC100507303	PREDICTED: Homo sapiens hypothetical LOC100507303 (LOC100507303), miscRNA [XR_109242]	LOC100507303	uncharacterized LOC100507303
25	oebiotech_06880	820.022	240.224	263.231	297.952	0.292948	0.321005	0.363346	ENST00000563192				NA			NA	NA
26	oebiotech_10298	288.878	65.291	54.0623	235.079	0.226016	0.187145	0.813764	OTTHUMT00000092334				NA			NA	NA
27	oebiotech_01448	1991.12	746.795	489.951	759.253	0.375062	0.246068	0.381319	ENST00000434227				NA			NA	NA
28	A_21_P0014694	846.49	250.89	323.032	268.184	0.296388	0.381614	0.316819	Hs.720286	XR_111767	Hs.720286	XR_111767	THC2461686	uncharacterized LOC100509487	PREDICTED: Homo sapiens hypothetical LOC100509487 (LOC100509487), miscRNA [XR_111767]	LOC100509487	uncharacterized LOC100509487
29	oebiotech_19844	4793.98	1240.28	1525.93	2196.1	0.258717	0.318302	0.458097	uc003von.1				NA			NA	NA
30	oebiotech_19297	1149.61	304.928	364.987	515.331	0.265244	0.317486	0.448264	uc002tfj.3				NA			NA	NA
31	A_19_P00315914	1454.34	453.065	404.125	640.43	0.311527	0.277876	0.440359	TCONS_00016491						BROAD Institute lincRNA (XLOC_007868), lincRNA [TCONS_00016491]	XLOC_007868
32	A_21_P0000251	8940.26	5975.49	1039.9	4534.64	0.66838	0.116316	0.507216	NR_002449	NR_002449		NR_002449	THC2526020	Small nucleolar RNA, H/ACA box 65	Homo sapiens small nucleolar RNA, H/ACA box 65 (SNORA65), small nucleolar RNA [NR_002449]	SNORA65	small nucleolar RNA, H/ACA box 65
33	oebiotech_27341	387.936	88.2291	171.018	157.166	0.227432	0.440839	0.405135	TCONS_l2_00024669				NA			NA	NA
34	oebiotech_19482	405.865	106.287	159.615	168.048	0.261878	0.393271	0.414049	uc003ccu.3				NA			NA	NA
35	oebiotech_19069	579.883	160.888	248.712	211.344	0.277449	0.4289	0.364461	uc002diy.3				NA			NA	NA
36	oebiotech_20274	369.191	114.197	137.398	142.832	0.309316	0.372159	0.386877	uc010iyn.2				NA			NA	NA
37	A_21_P0009386	346.36	102.295	139.589	130.118	0.295342	0.403018	0.375672	TCONS_00025888						BROAD Institute lincRNA (XLOC_012162), lincRNA [TCONS_00025888]	XLOC_012162
38	A_33_P3279708	17244.8	5565.24	6148.17	6969.54	0.32272	0.356523	0.404153	ENST00000538098	NR_002761	Hs.730651	NR_002761	THC2591139	RNA, U2 small nuclear 2	Homo sapiens RNA, U2 small nuclear 2 (RNU2-2), small nuclear RNA [NR_002761]	RNU2-2	RNA, U2 small nuclear 2
39	oebiotech_19408	132862	40316.5	45629.4	59913.7	0.303446	0.343434	0.450947	uc002zdj.1				NA			NA	NA
40	oebiotech_26303	1545.04	467.667	565.425	666.613	0.302689	0.365961	0.431454	TCONS_l2_00010595				NA			NA	NA
41	A_23_P151337	518.489	175.211	188.89	203.875	0.337926	0.364308	0.393209	NR_002605	NR_002605	Hs.591229	NR_002605	THC2470767	deleted in lymphocytic leukemia 1 (non-protein coding)	Homo sapiens deleted in lymphocytic leukemia 1 (non-protein coding) (DLEU1), non-coding RNA [NR_002605]	DLEU1	deleted in lymphocytic leukemia 1 (non-protein coding)
42	A_19_P00809030	406.425	121.665	191.076	142.477	0.299354	0.470138	0.350561	TCONS_l2_00016000		Hs.171192	BC032407	THC2604663	CDNA clone IMAGE:5209417	Q8IVV4_HUMAN (Q8IVV4) TPTEps1 protein (Fragment), partial (23%) [THC2604663]	Q8IVV4
43	oebiotech_21994	5134.46	1555.44	1870.48	2304.86	0.302941	0.364299	0.448899	NR_036565	NR_036565			NA	Homo sapiens chaperonin containing TCP1, subunit 3 (gamma) (CCT3), transcript variant 5, non-coding RNA		NA	NA
44	oebiotech_20448	507.689	167.382	195.654	198.691	0.329693	0.385382	0.391363	uc010wko.1				NA			NA	NA
45	oebiotech_12473	839.75	246.72	290.548	412.074	0.293801	0.345993	0.49071	DQ225272		Hs.436495	DQ225272	NA		Mex-3 homolog D (C. elegans)	NA	NA
46	oebiotech_19011	454.337	117.969	165.04	240.886	0.259651	0.363256	0.530194	uc001ziy.2				NA			NA	NA
47	oebiotech_14880	356.813	123.092	127.719	149.058	0.344976	0.357943	0.417749	AK024346		Hs.483816	AK024346	NA		Hypothetical protein LOC153346	NA	NA
48	oebiotech_18899	736.765	203.704	315.748	320.777	0.276484	0.42856	0.435385	uc001vdv.2				NA			NA	NA
49	oebiotech_14920	655.304	191.208	232.65	329.659	0.291786	0.355027	0.503063	AK095669			AK095669	NA	Homo sapiens cDNA FLJ38350 fis, clone FEBRA1000088		NA	NA
50	A_19_P00803771	359.141	114.44	129.34	163.797	0.318648	0.360137	0.456078	NR_023915	NR_023915		NR_023915	THC2528713	imprinted in Prader-Willi syndrome (non-protein coding)	Homo sapiens imprinted in Prader-Willi syndrome (non-protein coding) (IPW), non-coding RNA [NR_023915]	IPW	imprinted in Prader-Willi syndrome (non-protein coding)
51	oebiotech_24621	343.369	89.823	185.335	127.979	0.261593	0.539753	0.372715	TCONS_00019579				NA			NA	NA
52	oebiotech_27098	27178.9	8311.58	10388.3	12361.7	0.30581	0.382219	0.454827	TCONS_l2_00020973				NA			NA	NA
53	oebiotech_20440	542.644	189.333	207.599	224.75	0.348908	0.382569	0.414175	uc010wjo.1				NA			NA	NA
54	oebiotech_18307	409.487	132.368	180.598	159.47	0.323252	0.441036	0.389438	ENST00000545688				NA		small nucleolar RNA host gene 1 (non-protein coding) [Source:HGNC Symbol;Acc:32688]	NA	NA
55	A_33_P3416483	287.722	74.1971	132.022	135.592	0.257877	0.458852	0.471261	NR_026778	NR_026778	Hs.723308	NR_026778	THC2522917	HNRNPU antisense RNA 1 (non-protein coding)	Homo sapiens HNRNPU antisense RNA 1 (non-protein coding) (HNRNPU-AS1), non-coding RNA [NR_026778]	HNRNPU-AS1	HNRNPU antisense RNA 1 (non-protein coding)
56	oebiotech_27255	418.858	128.087	190.458	168.288	0.305799	0.454707	0.401778	TCONS_l2_00022943				NA			NA	NA
57	oebiotech_10478	350.126	111.223	145.927	149.498	0.317667	0.416786	0.426985	OTTHUMT00000036739				NA			NA	NA
58	A_19_P00808899	1055.56	345.185	376.916	514.79	0.327016	0.357077	0.487695	NR_024412	NR_024412		NR_024412	THC2469252	uncharacterized LOC401397	Homo sapiens uncharacterized LOC401397 (LOC401397), transcript variant 1, non-coding RNA [NR_024412]	LOC401397	uncharacterized LOC401397
59	oebiotech_16417	896.61	277.754	391.38	378.824	0.309782	0.43651	0.422507	ENST00000235290				NA		deleted in lymphocytic leukemia 2 (non-protein coding) [Source:HGNC Symbol;Acc:13748]	NA	NA
60	oebiotech_27004	560.302	152.498	237.024	279.977	0.272172	0.423029	0.49969	TCONS_l2_00019769				NA			NA	NA
61	oebiotech_24902	380.887	172.686	163.113	113.543	0.453379	0.428244	0.298102	TCONS_00023188				NA			NA	NA
62	A_21_P0008002	510.502	154.878	286.568	173.615	0.303384	0.561345	0.340087	TCONS_00021670				THC2667540		BROAD Institute lincRNA (XLOC_010652), lincRNA [TCONS_00021670]	XLOC_010652
63	oebiotech_08332	2891.54	607.966	1027.54	2244.33	0.210257	0.355362	0.776171	H19				NA			NA	NA
64	A_33_P3238785	479.97	228.329	190.83	148.758	0.475714	0.397587	0.309931	NR_024502	NR_024499	Hs.561999	NR_024499		FMR1 antisense RNA 1 (non-protein coding)	Homo sapiens FMR1 antisense RNA 1 (non-protein coding) (FMR1-AS1), transcript variant 1, non-coding RNA [NR_024499]	FMR1-AS1	FMR1 antisense RNA 1 (non-protein coding)
65	oebiotech_16044	36159.7	14751.3	12727.1	14961	0.407949	0.351968	0.413746	AK092774		Hs.683922	AK092774	NA		CDNA FLJ35455 fis, clone SMINT2004547	NA	NA
66	A_21_P0014928	703.849	296.779	260.827	270.811	0.421651	0.370572	0.384757	ENST00000383038	XR_133276	Hs.648247	XR_133276	THC2476450		PREDICTED: Homo sapiens hypothetical LOC100653149 (LOC100653149), miscRNA [XR_133276]	LOC100653149
67	oebiotech_27280	2033.1	570.259	835.581	1060.52	0.280487	0.410988	0.521626	TCONS_l2_00023447				NA			NA	NA
68	oebiotech_19917	5598.77	1927.9	2227.36	2465.92	0.344343	0.397831	0.440439	uc003ysb.2				NA			NA	NA
69	oebiotech_26934	638.7	199.329	251.379	313.858	0.312085	0.393579	0.491401	TCONS_l2_00018657				NA			NA	NA
70	A_32_P139738	455.545	130.869	204.009	213.901	0.287281	0.447835	0.46955	NR_002827	NR_002827	Hs.531536	NR_002827	THC2577737	hect domain and RLD 2 pseudogene 4	Homo sapiens hect domain and RLD 2 pseudogene 4 (HERC2P4), non-coding RNA [NR_002827]	HERC2P4	hect domain and RLD 2 pseudogene 4
71	oebiotech_04165	2602.98	1107.54	725.517	1327.17	0.42549	0.278725	0.509866	ENST00000520820				NA			NA	NA
72	oebiotech_11999	312.186	115.262	122.386	131.633	0.369209	0.392029	0.42165	CR609498		Hs.528007	CR609498	NA		U2 small nuclear RNA auxiliary factor 2	NA	NA
73	A_21_P0011853	339.518	123.343	149.957	129.593	0.363289	0.441675	0.381695	XR_109894	XR_109894	Hs.729303	XR_109894	THC2508700	uncharacterized LOC100507460	PREDICTED: Homo sapiens hypothetical LOC100507460 (LOC100507460), miscRNA [XR_109894]	LOC100507460	uncharacterized LOC100507460
74	A_21_P0005904	244.35	50.1389	150.683	118.653	0.205193	0.61667	0.485586	TCONS_00015168						BROAD Institute lincRNA (XLOC_007214), lincRNA [TCONS_00015168]	XLOC_007214
75	oebiotech_14392	1123.48	518.668	285.417	592.115	0.461663	0.254048	0.527038	AK130534		Hs.679127	AK130534	NA		CDNA FLJ27024 fis, clone SLV06858	NA	NA
76	oebiotech_18900	766.746	222.947	341.11	372.889	0.290771	0.44488	0.486326	uc001vdw.2				NA			NA	NA
77	oebiotech_27342	751.373	233.235	318.129	359.893	0.310412	0.423397	0.478981	TCONS_l2_00024671				NA			NA	NA
78	A_33_P3228609	1037.29	336.76	405.889	515.149	0.324654	0.391299	0.49663	NR_027244	NR_027244	Hs.516403	NR_027244	THC2497499	uncharacterized LOC151009	Homo sapiens uncharacterized LOC151009 (LOC151009), non-coding RNA [NR_027244]	LOC151009	uncharacterized LOC151009
79	oebiotech_25897	21725.7	7497.99	9765.63	8853.04	0.34512	0.449496	0.407491	TCONS_l2_00005430				NA			NA	NA
80	A_21_P0013069	735.728	237.501	308.319	345.627	0.322812	0.419066	0.469776	NR_033968	NR_003504	Hs.675815	NR_003504	NP1145845	glucuronidase, beta pseudogene 2	Homo sapiens glucuronidase, beta pseudogene 2 (GUSBP2), non-coding RNA [NR_003504]	GUSBP2	glucuronidase, beta pseudogene 2
81	oebiotech_26740	13506.2	5386.85	5223.22	5603.44	0.398843	0.386728	0.414879	TCONS_l2_00016067				NA			NA	NA
82	oebiotech_04504	505.612	225.465	200.061	185.144	0.445925	0.395681	0.366178	ENST00000524359				NA			NA	NA
83	oebiotech_28174	10624.1	4079.3	4288.17	4447.78	0.383966	0.403625	0.418649	uc.247+				NA		possibly exonic	NA	NA
84	oebiotech_20761	2129.01	715.411	845.659	1039.56	0.336029	0.397207	0.488283	NR_002315	NR_002315			NA	Homo sapiens H3 histone, family 3A, pseudogene 4 (H3F3AP4), non-coding RNA		NA	NA
85	oebiotech_11966	1479.36	574.507	705.124	522.907	0.388348	0.476641	0.353468	CR598595		Hs.533717	CR598595	NA		Delta-like 1 homolog (Drosophila)	NA	NA
86	oebiotech_19083	359.026	109.994	172.096	160.701	0.306368	0.47934	0.447603	uc002ecx.2				NA			NA	NA
87	oebiotech_21659	440.56	171.538	161.988	202.98	0.389364	0.367688	0.460732	NR_033255	NR_033255			NA	Homo sapiens deoxythymidylate kinase (thymidylate kinase) (DTYMK), transcript variant 3, non-coding RNA		NA	NA
88	oebiotech_10280	387.707	138.538	185.37	150.733	0.357327	0.47812	0.388782	OTTHUMT00000095377	NR_015407			NA	Homo sapiens uncharacterized LOC339535 (LOC339535), non-coding RNA		NA	NA
89	oebiotech_23572	3927.77	1812.34	1450.52	1533.05	0.461418	0.369299	0.390311	TCONS_00006500				NA			NA	NA
90	A_21_P0014272	602.534	211.932	274.518	251.216	0.351735	0.455606	0.416932	XR_109069	XR_109069		XR_109069		uncharacterized LOC100506352	PREDICTED: Homo sapiens hypothetical LOC100506352 (LOC100506352), miscRNA [XR_109069]	LOC100506352	uncharacterized LOC100506352
91	oebiotech_23336	1349.9	416.471	813.347	487.937	0.308521	0.602526	0.361463	TCONS_00003156				NA			NA	NA
92	oebiotech_18717	583.266	194.833	266.027	257.357	0.334037	0.456099	0.441235	uc001jdx.3				NA			NA	NA
93	oebiotech_22031	7080.99	2332.91	3041.12	3371.36	0.329461	0.429477	0.476114	NR_036751	NR_036751			NA	Homo sapiens heat shock protein 90kDa alpha (cytosolic), class A member 6, pseudogene (HSP90AA6P), non-coding RNA		NA	NA
94	A_21_P0013756	2031.32	745.972	702.507	1078.71	0.367235	0.345838	0.53104	TCONS_l2_00030169						BROAD Institute lincRNA (XLOC_l2_015476), lincRNA [TCONS_l2_00030169]	XLOC_l2_015476
95	A_21_P0005619	1047.09	306.398	627.469	402.855	0.292619	0.599252	0.384738	TCONS_00014506		Hs.571468	BC030605	THC2608691	CDNA clone IMAGE:4830065	BROAD Institute lincRNA (XLOC_006979), lincRNA [TCONS_00014506]	XLOC_006979
96	oebiotech_28424	3043.15	889.187	1815.86	1182.25	0.292193	0.596703	0.388496	uc.473+				NA		exonic	NA	NA
97	oebiotech_11793	18105.2	7340.39	6741.71	8145.79	0.405431	0.372363	0.449915	AY429542		Hs.699171	AY429542	NA		3-hydroxy-3-methylglutaryl-Coenzyme A reductase	NA	NA
98	oebiotech_14747	391.76	126.669	171.451	188.124	0.323334	0.437643	0.480203	AK123915		Hs.596026	AK123915	NA		CDNA FLJ40581 fis, clone THYMU2007729	NA	NA
99	oebiotech_02760	4174.69	1841.58	1678.58	1599.48	0.441129	0.402085	0.383138	ENST00000459855				NA			NA	NA
100	oebiotech_06768	3403.25	1033.4	2004.45	1298.32	0.303652	0.588981	0.381495	ENST00000562667				NA			NA	NA
101	A_21_P0002910	395.714	240.236	123.284	144.116	0.607095	0.311549	0.364193	TCONS_00005890		Hs.610809	BU533525	THC2701576	Transcribed locus, strongly similar to XP_001167001.1 PREDICTED: hypothetical protein [Pan troglodytes]	AGENCOURT_10197749 NIH_MGC_126 Homo sapiens cDNA clone IMAGE:6559929 5', mRNA sequence [BU533525]	XLOC_003333
102	oebiotech_15415	353.923	125.412	181.112	134.524	0.354347	0.511728	0.380094	AK096356		Hs.662834	AK096356	NA		CDNA FLJ39037 fis, clone NT2RP7008544	NA	NA
103	oebiotech_11245	613.848	237.35	302.069	222.976	0.386659	0.492091	0.363243	BC015396		Hs.121028	BC015396	NA		Asp (abnormal spindle) homolog, microcephaly associated (Drosophila)	NA	NA
104	A_21_P0009972	327.416	134.571	135.946	134.434	0.411011	0.41521	0.410591	Hs.570391		Hs.570391	BQ646539	THC2637286	Transcribed locus, strongly similar to XP_530301.2 PREDICTED: hypothetical protein [Pan troglodytes]	AGENCOURT_8511494 NIH_MGC_100 Homo sapiens cDNA clone IMAGE:6297052 5', mRNA sequence [BQ646539]	XLOC_013559
105	oebiotech_22026	8036.48	2658.62	3423.66	4024.29	0.330819	0.426015	0.500753	NR_036692	NR_036692			NA	Homo sapiens heat shock protein 90kDa alpha (cytosolic), class A member 4, pseudogene (HSP90AA4P), non-coding RNA		NA	NA
106	A_33_P3833256	1650.45	654.392	852.399	576.504	0.396493	0.516464	0.349301	NR_033972	NR_033972	Hs.677541	NR_033972	THC2520803	uncharacterized LOC440028	Homo sapiens uncharacterized LOC440028 (LOC440028), non-coding RNA [NR_033972]	LOC440028	uncharacterized LOC440028
107	A_21_P0000530	361.405	139.25	140.154	173.692	0.385302	0.387803	0.480603	NR_045026	NR_045024		NR_045024	THC2532163	C17orf76 antisense RNA 1 (non-protein coding)	Homo sapiens C17orf76 antisense RNA 1 (non-protein coding) (C17orf76-AS1), transcript variant 27, non-coding RNA [NR_045024]	C17orf76-AS1	C17orf76 antisense RNA 1 (non-protein coding)
108	oebiotech_17250	564.42	350.285	195.5	189.955	0.620611	0.346373	0.336549	ENST00000457704				NA			NA	NA
109	oebiotech_11940	1372.42	463.239	562.063	719.391	0.337534	0.409541	0.524176	CR592316		Hs.461925	CR592316	NA		Replication protein A1, 70kDa	NA	NA
110	oebiotech_12420	37716.1	17701	13097	16790.6	0.469321	0.347253	0.445185	BC017047			BC017047	NA	Homo sapiens cDNA clone IMAGE:3847831, **** WARNING: chimeric clone ****		NA	NA
111	oebiotech_19944	818.256	318.78	399.936	311.898	0.389585	0.488767	0.381175	uc004abd.1				NA			NA	NA
112	oebiotech_07796	2910.42	912.245	1753.09	1126.19	0.313441	0.60235	0.38695	ENST00000569137				NA			NA	NA
113	oebiotech_03677	403.653	139.519	234.348	147.619	0.345641	0.580568	0.365709	ENST00000512498				NA			NA	NA
114	A_21_P0011276	406.544	176.021	183.658	153.001	0.43297	0.451755	0.376347	TCONS_l2_00008296	XM_003403739		XM_003403739	THC2569225	uncharacterized LOC100653147	PREDICTED: Homo sapiens hypothetical protein LOC100653147 (LOC100653147), mRNA [XM_003403739]	LOC100653147	uncharacterized LOC100653147
115	oebiotech_15020	3129.47	1167.56	1643.91	1195.17	0.373085	0.5253	0.381909	Z83936		Hs.684871	Z83936	NA		MRNA; clone CD 36	NA	NA
116	oebiotech_03081	752.517	250.061	309.307	413.577	0.332299	0.41103	0.549591	ENST00000500113				NA			NA	NA
117	oebiotech_01625	311.043	122.19	132.342	139.986	0.39284	0.425479	0.450053	ENST00000437629				NA			NA	NA
118	A_21_P0000714	333.478	134.123	126.377	164.962	0.402194	0.378967	0.494671	NR_038111	NR_038108	Hs.288215	NR_038108	THC2492327	uncharacterized LOC100507246	Homo sapiens uncharacterized LOC100507246 (LOC100507246), transcript variant 1, non-coding RNA [NR_038108]	LOC100507246	uncharacterized LOC100507246
119	oebiotech_21430	454.792	181.102	188.419	207.86	0.398209	0.414297	0.457045	NR_027684	NR_027684			NA	Homo sapiens RPA interacting protein (RPAIN), transcript variant 13, non-coding RNA		NA	NA
120	oebiotech_19631	1133.52	394.251	525.091	531.288	0.347813	0.463241	0.468707	uc003jsv.2				NA			NA	NA
121	oebiotech_24622	942.166	316.365	481.944	416.854	0.335785	0.511528	0.442442	TCONS_00019580				NA			NA	NA
122	oebiotech_11422	1022.65	319.521	421.903	605.813	0.312444	0.412558	0.592395	M24404		Hs.371282	M24404	NA		Transcription factor 3 (E2A immunoglobulin enhancer binding factors E12/E47)	NA	NA
123	oebiotech_11728	10832.2	3867.65	4489.29	5599	0.357051	0.414439	0.516885	AJ844624		Hs.517168	AJ844624	NA		Transgelin 2	NA	NA
124	oebiotech_21694	542.813	215.796	217.677	260.924	0.397551	0.401017	0.480689	NR_033393	NR_033393			NA	Homo sapiens TROVE domain family, member 2 (TROVE2), transcript variant 6, non-coding RNA		NA	NA
125	oebiotech_11914	2334.73	1092.14	920.342	972.455	0.467782	0.394197	0.416518	CR407630		Hs.83758	CR407630	NA		CDC28 protein kinase regulatory subunit 2	NA	NA
126	oebiotech_22501	350.144	145.636	134.105	169.332	0.41593	0.383	0.483608	NR_045022	NR_045022			NA			NA	NA
127	oebiotech_04192	12607	4030.35	8213.3	4663.4	0.319692	0.651489	0.369907	ENST00000521101				NA			NA	NA
128	A_21_P0003526	7393.88	2531.37	4282.95	2876.95	0.342361	0.579257	0.389098	TCONS_00007882		Hs.551755	CR740783	THC2643551		CR740783 NCI_CGAP_Kid11 Homo sapiens cDNA clone IMAGp971H1693 ; IMAGE:2297773 5', mRNA sequence [CR740783]	XLOC_004127
129	oebiotech_26511	288.185	102.791	113.924	157.774	0.356684	0.395317	0.547477	TCONS_l2_00013610				NA			NA	NA
130	oebiotech_12051	388.095	110.745	163.108	249.839	0.285355	0.420278	0.643757	CR624531		Hs.125867	CR624531	NA		Enah/Vasp-like	NA	NA
131	oebiotech_11240	2129.43	608.235	926.124	1334.37	0.285633	0.434917	0.626635	BC013215		Hs.632726	BC013215	NA		Ribosomal protein S26	NA	NA
132	oebiotech_20382	1103.69	365.28	521.3	549.985	0.330963	0.472325	0.498315	uc010rib.1	NR_024504			NA			NA	NA
133	A_21_P0004864	292.606	117.968	144.052	115.321	0.403161	0.492306	0.394118	TCONS_00011750	XR_108691		XR_108691	THC2607977	uncharacterized LOC100507100	PREDICTED: Homo sapiens hypothetical LOC100507100 (LOC100507100), miscRNA [XR_108691]	LOC100507100	uncharacterized LOC100507100
134	oebiotech_22658	400.738	172.215	149.468	196.151	0.429744	0.372983	0.489476	NR_046082	NR_046082			NA	Homo sapiens ubiquitin-conjugating enzyme E2L 3 (UBE2L3), transcript variant 5, non-coding RNA		NA	NA
135	oebiotech_00367	314.098	101.561	128.809	186.384	0.323342	0.410092	0.593396	ENST00000414948				NA		ENO1 intronic transcript 1 (non-protein coding) [Source:HGNC Symbol;Acc:41331]	NA	NA
136	A_21_P0009400	490.472	159.842	168.242	346.156	0.325894	0.343019	0.705761	TCONS_00026019				THC2706904		Q41AU7_9BACI (Q41AU7) Transport system permease protein precursor, partial (5%) [THC2658294]	XLOC_012359
137	oebiotech_18311	394.027	132.37	185.759	196.698	0.335941	0.471437	0.499201	ENST00000545920				NA		small nucleolar RNA host gene 1 (non-protein coding) [Source:HGNC Symbol;Acc:32688]	NA	NA
138	oebiotech_05506	890.442	437.865	337.269	378.416	0.491739	0.378766	0.424975	ENST00000550805				NA			NA	NA
139	oebiotech_15825	705.582	400.328	206.172	337.18	0.567373	0.292202	0.477875	AK001309		Hs.524788	AK001309	NA		RAB35, member RAS oncogene family	NA	NA
140	A_21_P0009416	351.125	166.458	112.149	184.04	0.474071	0.319399	0.524145	TCONS_00026159						BROAD Institute lincRNA (XLOC_012572), lincRNA [TCONS_00026159]	XLOC_012572
141	oebiotech_27083	447.305	234.126	128.903	236.119	0.523415	0.288177	0.52787	TCONS_l2_00020756				NA			NA	NA
142	oebiotech_18297	670.946	202.334	448.645	265.398	0.301566	0.668676	0.395557	ENST00000545293				NA			NA	NA
143	oebiotech_20328	786.256	257.02	363.122	417.259	0.326891	0.461837	0.530692	uc010mnd.1				NA			NA	NA
144	A_21_P0013505	337.077	141.944	132.648	163.435	0.421103	0.393524	0.484859	ENST00000534291		Hs.656893	AK129982	THC2598120	CDNA clone IMAGE:5285282		XLOC_l2_014421
145	oebiotech_24249	16465.4	5396.85	10522.3	6342.9	0.327769	0.639054	0.385226	TCONS_00014977				NA			NA	NA
146	oebiotech_23337	355.575	119.375	206.42	147.797	0.335725	0.580525	0.415655	TCONS_00003157				NA			NA	NA
147	oebiotech_07737	536.297	210.895	264.481	224.377	0.393243	0.493162	0.418381	ENST00000568759				NA			NA	NA
148	oebiotech_04106	708.177	229.514	344.534	365.799	0.324091	0.486509	0.516537	ENST00000520085				NA			NA	NA
149	oebiotech_01486	858.22	280.373	385.19	477.998	0.326692	0.448824	0.556964	ENST00000434904				NA			NA	NA
150	oebiotech_08109	379.567	120.057	116.469	319.83	0.3163	0.306849	0.842619	ENST00000572988				NA			NA	NA
151	oebiotech_07074	285.446	110.467	137.152	125.728	0.386999	0.480483	0.44046	ENST00000564361				NA			NA	NA
152	oebiotech_25855	1614.88	602.15	711.976	805.722	0.372877	0.440886	0.498937	TCONS_l2_00004559				NA			NA	NA
153	oebiotech_12571	21056.1	6805.11	10486.4	10735.3	0.323189	0.49802	0.509841	BC127874		Hs.300701	BC127874	NA		Tubulin, beta 2B	NA	NA
154	A_33_P3263538	1744.67	599.518	880.888	830.392	0.343628	0.504902	0.475958	Hs.523789		Hs.523789	AF001893	THC2583960	Trophoblast-derived noncoding RNA	Human MEN1 region clone epsilon/beta mRNA, 3' fragment. [AF001893]	NEAT1	nuclear paraspeckle assembly transcript 1 (non-protein coding)
155	oebiotech_12800	443.548	149.84	241.355	202.456	0.337821	0.544146	0.456447	BC016373		Hs.349570	BC016373	NA		CDNA clone IMAGE:4328048	NA	NA
156	oebiotech_04644	323.291	148.694	143.372	133.146	0.459939	0.443476	0.411845	ENST00000527135				NA			NA	NA
157	oebiotech_12645	305.826	139.283	129.519	133.365	0.455434	0.423505	0.436083	DQ786261		Hs.424184	DQ786261	NA		Hypothetical protein LOC285074	NA	NA
158	oebiotech_27003	1413.72	460.847	635.781	811.32	0.325981	0.449721	0.573889	TCONS_l2_00019768				NA			NA	NA
159	oebiotech_07586	393.44	129.683	230.555	172.484	0.329612	0.585997	0.4384	ENST00000567781				NA			NA	NA
160	A_33_P3346327	11936.9	5878.52	4941.69	4970.29	0.492465	0.413983	0.41638	NR_003674	NR_003674	Hs.535063	NR_003674	THC2504381	fibroblast growth factor 7 pseudogene	Homo sapiens fibroblast growth factor 7 pseudogene (KGFLP1), non-coding RNA [NR_003674]	KGFLP1	fibroblast growth factor 7 pseudogene
161	A_21_P0013202	408.112	212.232	153.439	177.244	0.520033	0.375973	0.434302	TCONS_l2_00025907						BROAD Institute lincRNA (XLOC_l2_013425), lincRNA [TCONS_l2_00025907]	XLOC_l2_013425
162	oebiotech_21544	431.386	203.276	155.316	216.228	0.471218	0.360041	0.50124	NR_028436	NR_028436			NA	Homo sapiens ubiquitin-conjugating enzyme E2L 3 (UBE2L3), transcript variant 2, non-coding RNA		NA	NA
163	oebiotech_13738	15078.6	4875.92	9731.32	6150.48	0.323368	0.645375	0.407896	S73885		Hs.513305	S73885	NA		Transcription factor AP-4 (activating enhancer binding protein 4)	NA	NA
164	oebiotech_12332	401.67	116.372	203.977	232.409	0.289721	0.507822	0.578608	Z70702		Hs.674391	Z70702	NA		MRNA (fetal brain cDNA c4_2)	NA	NA
165	oebiotech_11932	15663	5763.52	7183.03	7904.7	0.367971	0.458599	0.504674	CR542189		Hs.662174	CR542189	NA		Histone cluster 1, H4e	NA	NA
166	oebiotech_15689	412.406	128.802	183.396	252.936	0.312318	0.444699	0.613319	AK125103		Hs.504856	AK125103	NA		CDNA FLJ43113 fis, clone CTONG2028208	NA	NA
167	oebiotech_28328	354.986	177.309	143.803	149.484	0.499482	0.405095	0.421097	uc.387+				NA		exonic	NA	NA
168	oebiotech_10937	2308.17	1238.32	972.047	873.246	0.536495	0.421133	0.378328	AF075460		Hs.466664	AF075460	NA		Ryanodine receptor 1 (skeletal)	NA	NA
169	oebiotech_10772	413.031	172.365	187.96	186.599	0.417319	0.455076	0.45178	AB451460			AB451460	NA	Homo sapiens mRNA for hypothetical protein, partial cds, clone: FLJ09011AAAF		NA	NA
170	oebiotech_20226	749.29	274.314	375.945	350.314	0.366099	0.501735	0.467528	uc010fnw.1				NA			NA	NA
171	oebiotech_24389	4349.53	1778.41	2387.3	1664.61	0.408875	0.548863	0.38271	TCONS_00016939				NA			NA	NA
172	oebiotech_16426	211.923	44.291	120.499	153.51	0.208996	0.568599	0.72437	ENST00000304425				NA		MIR31 host gene (non-protein coding) [Source:HGNC Symbol;Acc:37187]	NA	NA
173	oebiotech_26576	360.824	139.145	172.713	168.555	0.385631	0.478662	0.46714	TCONS_l2_00014214				NA			NA	NA
174	oebiotech_19306	332.111	97.7376	170.848	189.293	0.294291	0.514431	0.569969	uc002tmi.1				NA			NA	NA
175	oebiotech_16571	419.448	163.922	167.36	232.119	0.390805	0.399001	0.553393	ENST00000414416				NA		long intergenic non-protein coding RNA 116 [Source:HGNC Symbol;Acc:27339]	NA	NA
176	oebiotech_20155	299.497	104.309	158.825	140.245	0.348282	0.530307	0.468269	uc009zhn.2				NA			NA	NA
177	A_21_P0012073	748.027	200.093	324.009	560.229	0.267494	0.433151	0.748943	ENST00000434790	XR_109954		XR_109954	THC2663667		PREDICTED: Homo sapiens hypothetical LOC100132330, transcript variant 1 (LOC100132330), miscRNA [XR_109954]	XLOC_l2_008124
178	oebiotech_06513	752.098	394.288	232.644	402.707	0.524251	0.309327	0.535445	ENST00000561094				NA			NA	NA
179	oebiotech_16067	433.238	179.258	171.627	229.61	0.413764	0.396149	0.529987	CR617899		Hs.631549	CR617899	NA		Selenoprotein W, 1	NA	NA
180	oebiotech_26943	1227.82	563.182	568.307	505.283	0.458684	0.462858	0.411528	TCONS_l2_00018923				NA			NA	NA
181	A_24_P465772	2759.56	1305.95	965.465	1456.3	0.473246	0.349862	0.527728	NR_026825	NR_026825	Hs.558686	NR_026825	THC2480704	ribosomal protein SA pseudogene 52	Homo sapiens ribosomal protein SA pseudogene 52 (RPSAP52), non-coding RNA [NR_026825]	RPSAP52	ribosomal protein SA pseudogene 52
182	oebiotech_24595	662.237	228.94	264.935	418.633	0.345708	0.400061	0.63215	TCONS_00019152				NA			NA	NA
183	oebiotech_18226	346.787	117.508	166.571	186.298	0.338847	0.480326	0.537213	ENST00000541416				NA		small nucleolar RNA host gene 1 (non-protein coding) [Source:HGNC Symbol;Acc:32688]	NA	NA
184	A_21_P0009404	291.353	151.422	102.631	139.496	0.519719	0.352258	0.478787	TCONS_00026052						BROAD Institute lincRNA (XLOC_012440), lincRNA [TCONS_00026052]	XLOC_012440
185	A_21_P0011532	493.742	188.088	307.105	182.756	0.380944	0.621994	0.370146	TCONS_l2_00010631						BROAD Institute lincRNA (XLOC_l2_005714), lincRNA [TCONS_l2_00010631]	XLOC_l2_005714
186	oebiotech_11998	945.491	432.196	374.511	458.369	0.457113	0.396102	0.484795	CR609392		Hs.25313	CR609392	NA		Microspherule protein 1	NA	NA
187	oebiotech_28363	705.89	197.348	404.907	389.092	0.279574	0.573613	0.551208	uc.418+				NA		exonic	NA	NA
188	oebiotech_27308	2054.73	761.871	1023.3	985.423	0.370789	0.498022	0.479588	TCONS_l2_00023778				NA			NA	NA
189	oebiotech_23079	6555.47	2701.77	3414.45	2707.49	0.41214	0.520855	0.413013	TCONS_00000444				NA			NA	NA
190	A_33_P3325643	266.124	116.597	140.138	102.623	0.43813	0.526588	0.385619	NR_038369	NR_038369	Hs.446195	NR_038369	THC2480003	long intergenic non-protein coding RNA 487	Homo sapiens long intergenic non-protein coding RNA 487 (LINC00487), non-coding RNA [NR_038369]	LINC00487	long intergenic non-protein coding RNA 487
191	oebiotech_06888	9565.9	3916.04	5462.18	3643.84	0.409375	0.571005	0.38092	ENST00000563230				NA			NA	NA
192	oebiotech_20049	456.794	152.484	239.795	232.202	0.333813	0.524952	0.50833	uc004ebr.1	NR_028379			NA			NA	NA
193	A_21_P0005907	1713.93	603.823	1041.83	714.177	0.352303	0.607859	0.41669	TCONS_00015171						BROAD Institute lincRNA (XLOC_007215), lincRNA [TCONS_00015171]	XLOC_007215
194	oebiotech_28271	674.434	309.443	301.823	293.197	0.458819	0.447521	0.43473	uc.335+				NA		intronic	NA	NA
195	A_21_P0001945	378.697	178.975	152.547	177.687	0.472608	0.402821	0.469207	TCONS_00003063						BROAD Institute lincRNA (XLOC_001776), lincRNA [TCONS_00003063]	XLOC_001776
196	oebiotech_20925	355.169	131.211	174.519	175.029	0.369431	0.491369	0.492805	NR_003955	NR_003955			NA	Homo sapiens embigin pseudogene 1 (EMBP1), non-coding RNA		NA	NA
197	oebiotech_17640	433.127	195.068	195.662	190.683	0.450372	0.451743	0.440247	ENST00000506247				NA			NA	NA
198	oebiotech_09930	3636.29	2077.9	1204.26	1721.08	0.571435	0.331179	0.473307	OTTHUMT00000045182				NA			NA	NA
199	oebiotech_07992	714.59	316.747	279.449	371.877	0.443257	0.391061	0.520406	ENST00000570712				NA			NA	NA
200	A_21_P0007320	1474.4	534.491	759.323	714.865	0.362514	0.515004	0.48485	TCONS_00019581				THC2496717		ALU7_HUMAN (P39194) Alu subfamily SQ sequence contamination warning entry, partial (25%) [THC2496717]	XLOC_009378
201	A_21_P0013234	1870.1	743.081	837.332	951.946	0.397347	0.447746	0.509034	TCONS_l2_00025976				THC2569255		AF068483 chaperonin Cct6 {Oryctolagus cuniculus} (exp=-1; wgp=0; cg=0), partial (20%) [THC2569255]	XLOC_l2_013460
202	A_21_P0013285	497.724	201.532	298.426	185.797	0.404907	0.599582	0.373294	TCONS_l2_00026411				THC2532253		BROAD Institute lincRNA (XLOC_l2_013734), lincRNA [TCONS_l2_00026411]	XLOC_l2_013734
203	oebiotech_24068	293.675	119.497	162.711	118.116	0.406903	0.55405	0.4022	TCONS_00012443				NA			NA	NA
204	A_21_P0000852	956.511	299.645	600.641	441.184	0.313268	0.62795	0.461243	NR_038958	NR_038958		NR_038958	THC2555663	uncharacterized LOC100507412	Homo sapiens uncharacterized LOC100507412 (LOC100507412), non-coding RNA [NR_038958]	LOC100507412	uncharacterized LOC100507412
205	oebiotech_25487	7593.23	2601.5	3618.47	4225.73	0.342607	0.47654	0.556513	TCONS_l2_00000179				NA			NA	NA
206	A_19_P00315869	10728	4452.22	5862.32	4305.02	0.41501	0.546451	0.401288	AK090766		Hs.655064	AK090766	THC2478727	CDNA FLJ33447 fis, clone BRAMY1000098		XLOC_011568
207	oebiotech_23607	467.531	163.042	301.768	189.963	0.348729	0.64545	0.40631	TCONS_00007314				NA			NA	NA
208	oebiotech_15437	448.518	214.327	205.475	188.012	0.477857	0.45812	0.419184	D83767		Hs.153678	D83767	NA		UBX domain containing 6	NA	NA
209	oebiotech_00757	296.56	131.279	104.051	175.546	0.442672	0.350861	0.591942	ENST00000421863				NA		ZMYM2 intronic transcript 1 (non-protein coding) [Source:HGNC Symbol;Acc:39936]	NA	NA
210	A_21_P0002850	5005.05	2286.28	2080.29	2428.1	0.456795	0.415637	0.48513	TCONS_00005769	XR_110050		XR_110050		uncharacterized LOC100506301	PREDICTED: Homo sapiens hypothetical LOC100506301 (LOC100506301), miscRNA [XR_110050]	LOC100506301	uncharacterized LOC100506301
211	oebiotech_11983	2507.8	1050.99	1074.46	1286.53	0.419088	0.428446	0.513009	CR603885		Hs.371001	CR603885	NA		Eukaryotic translation initiation factor 3, subunit B	NA	NA
212	oebiotech_21129	1630.47	736.298	712.857	760.831	0.451587	0.43721	0.466633	NR_024575	NR_024575			NA	Homo sapiens RAB34, member RAS oncogene family (RAB34), transcript variant 6, non-coding RNA		NA	NA
213	oebiotech_23540	462.785	248.241	137.899	267.313	0.536407	0.297977	0.577617	TCONS_00005886				NA			NA	NA
214	oebiotech_24402	3601.78	1434.26	2000.12	1505.62	0.39821	0.555315	0.418021	TCONS_00017012				NA			NA	NA
215	A_21_P0001065	673.665	359.895	257.646	304.912	0.534234	0.382454	0.452616	TCONS_00000394				THC2762596		Q8NHT0_HUMAN (Q8NHT0) MGC32805 protein, partial (58%) [THC2762596]	XLOC_000575
216	oebiotech_16599	449.07	151.532	238.156	232.211	0.337435	0.530331	0.517093	ENST00000416253				NA		deleted in lymphocytic leukemia 2 (non-protein coding) [Source:HGNC Symbol;Acc:13748]	NA	NA
217	oebiotech_11566	509.144	196.5	240.546	260.072	0.385942	0.472451	0.510802	U52054		Hs.561411	U52054	NA		S6 H-8 mRNA expressed in chromosome 6-suppressed melanoma cells	NA	NA
218	A_21_P0003779	428.29	179.935	183.105	223.102	0.420124	0.427526	0.520913	TCONS_00008601						BROAD Institute lincRNA (XLOC_004105), lincRNA [TCONS_00008601]	XLOC_004105
219	oebiotech_21741	411.287	178.432	176.505	206.85	0.433838	0.429152	0.502933	NR_033658	NR_033658			NA	Homo sapiens YY1 transcription factor pseudogene (LOC647012), non-coding RNA		NA	NA
220	oebiotech_11909	9875.95	3734.13	4518.94	5346.33	0.378104	0.45757	0.541348	BX248761		Hs.525600	BX248761	NA		Heat shock protein 90kDa alpha (cytosolic), class A member 1	NA	NA
221	oebiotech_19800	1429.67	645.185	666.851	636.617	0.451281	0.466436	0.445288	uc003ttt.1	NR_033416			NA			NA	NA
222	oebiotech_25918	14415.6	4939.85	7791.38	7303.33	0.342673	0.540482	0.506626	TCONS_l2_00005705				NA			NA	NA
223	oebiotech_14537	2328.78	825.14	1479.98	971.254	0.354323	0.635516	0.417066	BC035328		Hs.685327	BC035328	NA		Homo sapiens, clone IMAGE:5194204, mRNA	NA	NA
224	A_33_P3223106	555.314	248.394	309.457	209.426	0.447304	0.557264	0.377131	NR_034163	NR_034163	Hs.690815	NR_034163		zinc finger protein 890, pseudogene	Homo sapiens zinc finger protein 890, pseudogene (ZNF890P), non-coding RNA [NR_034163]	ZNF890P	zinc finger protein 890, pseudogene
225	A_19_P00318519	517.66	248.34	228.013	230.39	0.479736	0.440468	0.44506	XR_110898	XR_110898		XR_110898	THC2662402		PREDICTED: Homo sapiens hypothetical LOC100506259 (LOC100506259), miscRNA [XR_110898]	LOC100506259
226	oebiotech_13702	304.098	128.094	153.498	134.996	0.421227	0.504766	0.443923	AK124958		Hs.593163	AK124958	NA		CDNA FLJ42968 fis, clone BRSTN2016954	NA	NA
227	A_21_P0014510	2959.32	1379.31	1328.77	1335.69	0.466091	0.449012	0.451349	Hs.163898	XR_108275	Hs.163898	XR_108275	THC2717666	uncharacterized LOC645321	PREDICTED: Homo sapiens hypothetical LOC645321, transcript variant 2 (LOC645321), miscRNA [XR_108275]	LOC645321	uncharacterized LOC645321
228	A_19_P00315649	638.29	235.784	396.915	262.949	0.3694	0.621841	0.411959	ENST00000530955	XR_110530		XR_110530	THC2497699		PREDICTED: Homo sapiens hypothetical LOC100507165 (LOC100507165), miscRNA [XR_110530]	LOC100507165
229	oebiotech_21240	665.619	333.897	252.022	332.635	0.501633	0.378627	0.499737	NR_026825	NR_026825			NA	Homo sapiens ribosomal protein SA pseudogene 52 (RPSAP52), non-coding RNA		NA	NA
230	A_21_P0000933	306.807	148.681	109.646	168.402	0.484606	0.357377	0.548886	TCONS_00000093		Hs.563856	BC043293	THC2624671	CDNA clone IMAGE:5297905	BROAD Institute lincRNA (XLOC_000948), lincRNA [TCONS_00000093]	XLOC_000948
231	oebiotech_16926	283.517	107.528	144.377	139.551	0.379263	0.509236	0.492215	ENST00000436326				NA			NA	NA
232	oebiotech_14717	4384.64	1833.86	2420.75	1807.32	0.418246	0.552098	0.412195	AF085990		Hs.684720	AF085990	NA		Full length insert cDNA clone YU13F03	NA	NA
233	A_33_P3275495	5046.08	1814.99	3176.97	2125.98	0.359683	0.629592	0.421313	Hs.522935	XR_108366	Hs.522935	XR_108366	THC2622300	uncharacterized LOC400743	PREDICTED: Homo sapiens hypothetical LOC400743 (LOC400743), miscRNA [XR_108366]	LOC400743	uncharacterized LOC400743
234	oebiotech_16885	408.346	146.675	220.253	201.492	0.359192	0.539379	0.493435	ENST00000433070				NA		deleted in lymphocytic leukemia 2 (non-protein coding) [Source:HGNC Symbol;Acc:13748]	NA	NA
235	oebiotech_10718	10856.5	4289.38	6686.52	4267.56	0.395096	0.615898	0.393086	OTTHUMT00000007987				NA			NA	NA
236	oebiotech_18812	793.224	283.98	443.717	379.797	0.358007	0.559385	0.478802	uc001pxz.1				NA			NA	NA
237	oebiotech_21763	291.551	114.218	114.134	182.63	0.391759	0.391471	0.62641	NR_033701	NR_033701			NA	Homo sapiens allograft inflammatory factor 1-like (AIF1L), transcript variant 2, non-coding RNA		NA	NA
238	oebiotech_21241	503.027	208.032	206.064	285.248	0.41356	0.409649	0.567063	NR_026826	NR_026826			NA	Homo sapiens integrator complex subunit 9 (INTS9), transcript variant 3, non-coding RNA		NA	NA
239	oebiotech_11889	811.06	309.171	378.2	438.549	0.381194	0.466303	0.540711	BC062677		Hs.156346	BC062677	NA		Topoisomerase (DNA) II alpha 170kDa	NA	NA
240	oebiotech_08686	1717.34	893.966	793.318	686.647	0.520554	0.461947	0.399833	OTTHUMT00000328336				NA			NA	NA
241	oebiotech_27574	894.092	333.125	381.462	541.686	0.372585	0.426648	0.605851	TCONS_l2_00026918				NA			NA	NA
242	oebiotech_16972	519.294	176.901	257.214	296.578	0.340657	0.495315	0.571116	ENST00000438752				NA		deleted in lymphocytic leukemia 2 (non-protein coding) [Source:HGNC Symbol;Acc:13748]	NA	NA
243	A_21_P0008830	529.845	249.638	231.955	247.553	0.471153	0.43778	0.467218	TCONS_00023971						BROAD Institute lincRNA (XLOC_011294), lincRNA [TCONS_00023971]	XLOC_011294
244	oebiotech_18093	266.729	102.444	140.542	127.149	0.384075	0.52691	0.476699	ENST00000535689				NA		small nucleolar RNA host gene 1 (non-protein coding) [Source:HGNC Symbol;Acc:32688]	NA	NA
245	oebiotech_19636	1896.01	733.602	962.929	930.922	0.386919	0.507871	0.49099	uc003jxp.3				NA			NA	NA
246	A_33_P3321801	391.421	112.988	224.351	228.29	0.28866	0.573171	0.583233	NR_027439	NR_027439	Hs.634013	NR_027439	THC2473298	uncharacterized LOC100272216	Homo sapiens uncharacterized LOC100272216 (LOC100272216), non-coding RNA [NR_027439]	LOC100272216	uncharacterized LOC100272216
247	oebiotech_21870	1878.75	681.821	958.109	981.878	0.362912	0.509971	0.522623	NR_034021	NR_034021			NA	Homo sapiens glucuronidase, beta pseudogene (SMA5), non-coding RNA		NA	NA
248	oebiotech_13137	664.366	256.569	350.679	315.259	0.386186	0.52784	0.474527	AF143872		Hs.15671	AF143872	NA		Clone IMAGE:111714 mRNA sequence	NA	NA
249	oebiotech_19162	953.951	477.467	395.701	444.677	0.500515	0.414802	0.466143	uc002ilp.1				NA			NA	NA
250	A_21_P0007825	4211.87	1701.68	2257.6	1883.73	0.404021	0.53601	0.447242	TCONS_00021084						BROAD Institute lincRNA (XLOC_009677), lincRNA [TCONS_00021084]	XLOC_009677
251	A_33_P3286218	340.535	112.545	187.679	181.943	0.330494	0.551131	0.534286	NR_002771	NR_002771	Hs.659291	NR_002771	THC2505991	deleted in lymphocytic leukemia 2-like	Homo sapiens deleted in lymphocytic leukemia 2-like (DLEU2L), non-coding RNA [NR_002771]	DLEU2L	deleted in lymphocytic leukemia 2-like
252	A_33_P3335735	1613.73	602.84	996.12	681.24	0.373568	0.617277	0.422151	NR_024559	NR_024559		NR_024559	THC2653872	uncharacterized LOC100128977	Homo sapiens uncharacterized LOC100128977 (LOC100128977), non-coding RNA [NR_024559]	LOC100128977	uncharacterized LOC100128977
253	oebiotech_10868	3396.37	1538.02	1430.46	1735.11	0.452842	0.421172	0.510872	AB027439		Hs.510635	AB027439	NA		Immunoglobulin heavy constant gamma 1 (G1m marker)	NA	NA
254	oebiotech_12774	899.779	465.22	396.265	385.035	0.517038	0.440402	0.427922	AK025751		Hs.187569	AK025751	NA		MAX gene associated	NA	NA
255	oebiotech_14737	1665.46	764.327	861.978	685.003	0.458928	0.517561	0.411299	BC035801		Hs.643540	BC035801	NA		ATPase, Na+/K+ transporting, beta 2 polypeptide	NA	NA
256	oebiotech_22631	1853.25	709.878	858.334	1022.93	0.383045	0.463151	0.551965	NR_045796	NR_045796			NA	Homo sapiens CSE1 chromosome segregation 1-like (yeast) (CSE1L), transcript variant 3, non-coding RNA		NA	NA
257	oebiotech_19015	620.715	192.204	265.121	459.823	0.30965	0.427122	0.740796	uc001zno.2				NA			NA	NA
258	oebiotech_11744	1004.8	351.826	459.223	616.879	0.350146	0.457029	0.613932	AL590888		Hs.517670	AL590888	NA		Tubulin tyrosine ligase-like family, member 12	NA	NA
259	A_21_P0012192	270.566	100.349	163.635	119.021	0.370884	0.604787	0.439896	TCONS_l2_00017177						BROAD Institute lincRNA (XLOC_l2_009172), lincRNA [TCONS_l2_00017177]	XLOC_l2_009172
260	oebiotech_07480	290.548	126.924	166.154	115.034	0.436845	0.571864	0.395922	ENST00000567093				NA			NA	NA
261	oebiotech_21652	529.19	189.443	239.368	323.825	0.357987	0.452329	0.611925	NR_033244	NR_033244			NA	Homo sapiens glycine cleavage system protein H (aminomethyl carrier) pseudogene (LOC729080), non-coding RNA		NA	NA
262	oebiotech_26542	905.012	474.089	336.116	461.623	0.523848	0.371394	0.510074	TCONS_l2_00013835				NA			NA	NA
263	oebiotech_18785	1759.91	615.337	877.886	1001.48	0.34964	0.498823	0.569051	uc001nhf.1	NR_024504			NA			NA	NA
264	oebiotech_19151	260.656	86.5079	142.422	142.803	0.331885	0.546398	0.547859	uc002hpx.2	NR_036750			NA			NA	NA
265	oebiotech_08055	1668.03	733.403	750.387	839.287	0.439683	0.449865	0.503161	ENST00000572007				NA			NA	NA
266	A_21_P0010774	369.182	156.547	171.194	187.169	0.424037	0.463712	0.506984	TCONS_l2_00002645				THC2542300		Q3SWV3_HUMAN (Q3SWV3) LOC389833 protein (Fragment), partial (8%) [THC2542300]	XLOC_l2_001091
267	oebiotech_22220	520.619	232.475	236.218	256.224	0.446536	0.453725	0.492152	NR_037931	NR_037931			NA	Homo sapiens anaphase promoting complex subunit 1 pseudogene 1 (ANAPC1P1), non-coding RNA		NA	NA
268	oebiotech_26516	11974.7	6055.72	4514.13	6274.56	0.50571	0.376973	0.523986	TCONS_l2_00013742				NA			NA	NA
269	oebiotech_20566	8702.29	3093.7	3984.49	5341.84	0.355504	0.457867	0.613843	uc011ebd.1				NA			NA	NA
270	oebiotech_13216	325.962	133.622	137.291	188.828	0.409931	0.421187	0.579296	AF088035		Hs.492740	AF088035	NA		Activating transcription factor 6	NA	NA
271	oebiotech_20052	2909.72	1330.5	1331.55	1392.81	0.45726	0.457622	0.478676	uc004egm.2				NA			NA	NA
272	oebiotech_11955	1134.53	477.728	485.818	630.339	0.421081	0.428211	0.555596	CR595871		Hs.279652	CR595871	NA		Mitochondrial ribosomal protein L4	NA	NA
273	oebiotech_20769	342.455	155.568	171.053	151.414	0.454274	0.499492	0.442144	NR_002473	NR_002473			NA	Homo sapiens smg-1 homolog, phosphatidylinositol 3-kinase-related kinase (C		NA	NA
274	oebiotech_00413	2034.87	1085.4	773.78	1006.57	0.533397	0.380259	0.49466	ENST00000415586				NA			NA	NA
275	oebiotech_19716	861.12	440.629	335.079	434.263	0.511693	0.38912	0.504301	uc003pgq.2				NA			NA	NA
276	oebiotech_18146	1286.55	478.501	638.116	701.706	0.371925	0.495989	0.545416	ENST00000537965				NA		small nucleolar RNA host gene 1 (non-protein coding) [Source:HGNC Symbol;Acc:32688]	NA	NA
277	oebiotech_26974	1485.49	725.997	544.262	834.938	0.488726	0.366386	0.562063	TCONS_l2_00019431				NA			NA	NA
278	A_21_P0014589	9462.59	4342.36	3936.67	4992.64	0.458897	0.416025	0.527619	Hs.568860	XR_110415	Hs.568860	XR_110415	THC2608425	uncharacterized LOC100507212	PREDICTED: Homo sapiens hypothetical LOC100507212, transcript variant 3 (LOC100507212), miscRNA [XR_110415]	LOC100507212	uncharacterized LOC100507212
279	A_21_P0010871	414.472	146.829	221.396	220.92	0.354254	0.534164	0.533016	NR_026566	NR_026566		NR_026566	THC2515865	BMS1 pseudogene 1	Homo sapiens BMS1 pseudogene 1 (BMS1P1), non-coding RNA [NR_026566]	BMS1P1	BMS1 pseudogene 1
280	A_21_P0005906	1669.69	704.463	842.401	791.265	0.421912	0.504524	0.473899	TCONS_00015170		Hs.573407	BI223175	THC2775323	Transcribed locus, moderately similar to XP_946722.1 PREDICTED: hypothetical protein XP_946722 [Homo sapiens]	602941436F1 NIH_MGC_12 Homo sapiens cDNA clone IMAGE:5104545 5', mRNA sequence [BI223175]	XLOC_007214
281	A_21_P0007516	824.65	327.659	483.522	357.469	0.39733	0.586336	0.433479	TCONS_00020285						BROAD Institute lincRNA (XLOC_009629), lincRNA [TCONS_00020285]	XLOC_009629
282	oebiotech_21605	861.409	388.142	361.208	461.538	0.45059	0.419322	0.535794	NR_029466	NR_029466			NA	Homo sapiens cytochrome c oxidase subunit VIIa polypeptide 2 (liver) (COX7A2), transcript variant 2, non-coding RNA		NA	NA
283	oebiotech_21985	2814.36	1560.58	1083.36	1340.24	0.554506	0.384941	0.476216	NR_036549	NR_036549			NA	Homo sapiens uncharacterized LOC100129961 (LOC100129961), non-coding RNA		NA	NA
284	A_24_P203964	257.742	109.263	115.038	138.843	0.423925	0.446331	0.53869	NR_029426	NR_029426	Hs.582500	NR_029426	THC2497345	glucuronidase, beta pseudogene	Homo sapiens glucuronidase, beta pseudogene (SMA4), non-coding RNA [NR_029426]	SMA4	glucuronidase, beta pseudogene
285	oebiotech_06351	360.653	198.036	111.743	216.159	0.549102	0.309835	0.599354	ENST00000559955				NA			NA	NA
286	A_21_P0006528	268.023	150.366	108.183	121.032	0.56102	0.403632	0.451573	TCONS_00017294						BROAD Institute lincRNA (XLOC_008117), lincRNA [TCONS_00017294]	XLOC_008117
287	oebiotech_15285	1851.91	607.5	1227.76	871.323	0.328039	0.662968	0.470499	BC027586		Hs.620112	BC027586	NA		CDNA clone IMAGE:4838068	NA	NA
288	oebiotech_12614	667.09	277.859	288.483	379.946	0.416524	0.432449	0.569557	DQ648894		Hs.597656	DQ648894	NA		MutS homolog 2, colon cancer, nonpolyposis type 1 (E. coli)	NA	NA
289	oebiotech_28114	269.203	108.973	122.446	150.307	0.404799	0.454846	0.558341	uc.193+				NA		exonic	NA	NA
290	oebiotech_25499	16369.1	6317.33	7081	10101.8	0.38593	0.432583	0.617124	TCONS_l2_00000542				NA			NA	NA
291	A_23_P126089	7015.25	2399.93	4769.86	3112	0.342101	0.679926	0.443605	NR_003062	NR_003062	Hs.2421	NR_003062	THC2480904	small proline-rich protein 2C (pseudogene)	Homo sapiens small proline-rich protein 2C (pseudogene) (SPRR2C), non-coding RNA [NR_003062]	SPRR2C	small proline-rich protein 2C (pseudogene)
292	oebiotech_02558	506.562	249.343	299.589	179.662	0.492226	0.591417	0.35467	ENST00000455116				NA			NA	NA
293	A_19_P00321332	1979.08	939.048	948.172	900.739	0.474488	0.479098	0.455131	NR_028272	NR_028272	Hs.523789	NR_028272	THC2492629	nuclear paraspeckle assembly transcript 1 (non-protein coding)	Homo sapiens nuclear paraspeckle assembly transcript 1 (non-protein coding) (NEAT1), non-coding RNA [NR_028272]	NEAT1	nuclear paraspeckle assembly transcript 1 (non-protein coding)
294	oebiotech_08756	799.685	441.065	307.905	390.094	0.551548	0.385033	0.48781	OTTHUMT00000105434				NA			NA	NA
295	oebiotech_21153	2347.31	795.801	1075.12	1567.12	0.339027	0.458024	0.667624	NR_026545	NR_026545			NA	Homo sapiens apolipoprotein O (APOO), transcript variant 2, non-coding RNA		NA	NA
296	A_21_P0003304	604.009	220.252	392.135	264.675	0.364649	0.64922	0.438196	TCONS_00007315		Hs.570524	BI819890	THC2637721		603035432F1 NIH_MGC_115 Homo sapiens cDNA clone IMAGE:5176566 5', mRNA sequence [BI819890]	XLOC_003343
297	A_21_P0011393	307.157	123.37	144.555	168.639	0.401653	0.470623	0.549032	TCONS_l2_00009409			AK311660			BROAD Institute lincRNA (XLOC_l2_004594), lincRNA [TCONS_l2_00009409]	XLOC_l2_004594
298	oebiotech_21460	272.753	134.216	123.095	127.912	0.49208	0.451307	0.468968	NR_027822_3	NR_027822_3			NA	Homo sapiens major histocompatibility complex, class I, L (pseudogene) (HLA-L), non-coding RNA		NA	NA
299	A_23_P346048	746.518	358.11	386.121	313.57	0.479706	0.51723	0.420043	NR_036443	NR_002824	Hs.728176	NR_002824	THC2496267	hect domain and RLD 2 pseudogene 2	Homo sapiens hect domain and RLD 2 pseudogene 2 (HERC2P2), non-coding RNA [NR_002824]	HERC2P2	hect domain and RLD 2 pseudogene 2
300	A_24_P259154	393.671	167.318	183.127	207.672	0.42502	0.465178	0.527526	NR_003608	NR_003608	Hs.585006	NR_003608	THC2604012	tubulin, alpha pseudogene	Homo sapiens tubulin, alpha pseudogene (MGC16703), non-coding RNA [NR_003608]	MGC16703	tubulin, alpha pseudogene
301	oebiotech_15558	3547.75	1766.26	1802.74	1465.36	0.497854	0.508135	0.413039	AK130883		Hs.689289	AK130883	NA		CDNA FLJ27373 fis, clone UBA05151	NA	NA
302	A_32_P203013	17535.2	7911.51	7255.33	9816.38	0.451178	0.413758	0.559809	NR_026667	NR_026667	Hs.605989	NR_026667	THC2493326	ribosomal protein S10 pseudogene 7	Homo sapiens ribosomal protein S10 pseudogene 7 (RPS10P7), non-coding RNA [NR_026667]	RPS10P7	ribosomal protein S10 pseudogene 7
303	A_21_P0001010	659.748	306.162	298.222	328.742	0.46406	0.452024	0.498285	TCONS_00000293						BROAD Institute lincRNA (XLOC_000377), lincRNA [TCONS_00000293]	XLOC_000377
304	oebiotech_18459	1032.58	527.829	442.825	492.869	0.511173	0.428852	0.477317	ENST00000550570				NA			NA	NA
305	oebiotech_11300	842.598	365.323	390.038	439.516	0.433567	0.462899	0.521621	BC035463		Hs.435326	BC035463	NA		Actin-like 6A	NA	NA
306	oebiotech_04038	353.497	202.122	129.731	177.278	0.57178	0.366993	0.501497	ENST00000519218				NA		EVX1 antisense RNA (non-protein coding) [Source:HGNC Symbol;Acc:40223]	NA	NA
307	oebiotech_16527	1782.5	1009.15	648.837	910.337	0.566142	0.364003	0.510707	ENST00000411630				NA		differentiation antagonizing non-protein coding RNA [Source:HGNC Symbol;Acc:28964]	NA	NA
308	oebiotech_25785	377.421	145.837	185.937	209.001	0.386405	0.492651	0.553761	TCONS_l2_00003537				NA			NA	NA
309	oebiotech_16183	407.803	171.113	192.582	217.669	0.419597	0.472244	0.53376	D21211		Hs.436142	D21211	NA		Protein tyrosine phosphatase, non-receptor type 13 (APO-1/CD95 (Fas)-associated phosphatase)	NA	NA
310	oebiotech_16348	80849.6	28158.4	42191.8	47142.3	0.348281	0.521855	0.583086	CR611979		Hs.705373	CR611979	NA		Tubulin, alpha 1b	NA	NA
311	A_21_P0008304	8498.84	3404.39	5376.19	3557.98	0.400571	0.632579	0.418643	TCONS_00022441						BROAD Institute lincRNA (XLOC_010776), lincRNA [TCONS_00022441]	XLOC_010776
312	oebiotech_09424	298.822	174.493	193.905	83.6646	0.583936	0.648896	0.279981	OTTHUMT00000331758				NA			NA	NA
313	oebiotech_05329	285.753	178.627	123.141	112.674	0.625107	0.430934	0.394306	ENST00000546609				NA			NA	NA
314	oebiotech_10220	637.094	235.906	424.284	274.448	0.370284	0.665968	0.43078	OTTHUMT00000046559				NA			NA	NA
315	oebiotech_12303	7223.8	2863.58	3817.09	3674.49	0.396409	0.528404	0.508664	Z36844		Hs.591731	Z36844	NA		Heterogeneous nuclear ribonucleoprotein A/B	NA	NA
316	oebiotech_22278	801.59	331.316	396.676	418.084	0.413323	0.494861	0.521568	NR_038253	NR_038253			NA	Homo sapiens OTU domain containing 7A pseudogene (LOC100288637), transcript variant 1, non-coding RNA		NA	NA
317	oebiotech_20292	25476.7	8283.65	13441	15848	0.325146	0.527581	0.62206	uc010kzj.2				NA			NA	NA
318	oebiotech_10925	1088.3	469.671	579.426	505.996	0.431565	0.532415	0.464943	AF069137		Hs.684665	AF069137	NA		CDNA selection clone ADS20	NA	NA
319	A_21_P0010980	12818.7	4449.41	6536.78	7777.41	0.347102	0.509941	0.606723	NR_002819	NR_002819	Hs.621695	NR_002819	THC2564844	metastasis associated lung adenocarcinoma transcript 1 (non-protein coding)	Homo sapiens metastasis associated lung adenocarcinoma transcript 1 (non-protein coding) (MALAT1), non-coding RNA [NR_002819]	MALAT1	metastasis associated lung adenocarcinoma transcript 1 (non-protein coding)
320	oebiotech_08753	263.147	121.146	147.961	109.763	0.460375	0.562273	0.417117	OTTHUMT00000043247				NA			NA	NA
321	A_21_P0002497	1043.57	474.498	551.965	469.118	0.454685	0.528918	0.44953	TCONS_00004420						BROAD Institute lincRNA (XLOC_002293), lincRNA [TCONS_00004420]	XLOC_002293
322	oebiotech_10877	403.942	198.97	177.575	202.032	0.49257	0.439605	0.500151	AB083192		Hs.607776	AB083192	NA		MYC induced nuclear antigen	NA	NA
323	oebiotech_28196	605.487	266.561	288.592	312.728	0.440242	0.476628	0.516489	uc.267+				NA		exonic	NA	NA
324	oebiotech_11363	3604.35	1249.24	1837.51	2218.49	0.346593	0.509804	0.615502	L13804		Hs.434102	L13804	NA		High-mobility group box 1	NA	NA
325	oebiotech_28433	975.758	383.834	489.988	539.069	0.39337	0.502161	0.552462	uc.481+				NA		possibly exonic	NA	NA
326	oebiotech_10361	414.901	143.656	214.307	253.404	0.346243	0.516526	0.610759	OTTHUMT00000088900				NA			NA	NA
327	oebiotech_11827	327.361	145.016	152.029	174.233	0.442984	0.464408	0.532235	AY545554		Hs.573976	AY545554	NA		Phosphoribosylformylglycinamidine synthase (FGAR amidotransferase)	NA	NA
328	oebiotech_15131	1554.75	814.958	631.687	799.902	0.524174	0.406296	0.51449	CR596896		Hs.14839	CR596896	NA		Polymerase (RNA) II (DNA directed) polypeptide G	NA	NA
329	A_33_P3280400	343.84	143.146	161.078	193.59	0.416316	0.468467	0.563023	NR_045002	NR_002822	Hs.655977	NR_002822	THC2571387	MGC72080 pseudogene	Homo sapiens MGC72080 pseudogene (MGC72080), non-coding RNA [NR_002822]	MGC72080	MGC72080 pseudogene
330	oebiotech_20175	265.229	113.508	117.637	153.699	0.427962	0.44353	0.579495	uc010ayz.1				NA			NA	NA
331	oebiotech_21881	362.889	188.586	153.29	182.09	0.519678	0.422416	0.501779	NR_034053	NR_034053			NA	Homo sapiens transportin 3 (TNPO3), transcript variant 3, non-coding RNA		NA	NA
332	oebiotech_26605	975.82	448.408	503.737	453.541	0.459519	0.51622	0.46478	TCONS_l2_00014533				NA			NA	NA
333	A_21_P0007422	1296.51	595.356	654.621	616.748	0.4592	0.504911	0.4757	TCONS_00019806						BROAD Institute lincRNA (XLOC_009606), lincRNA [TCONS_00019806]	XLOC_009606
334	oebiotech_11142	2522.24	1248.05	1092.2	1301.77	0.494816	0.433027	0.516116	AF533920		Hs.387679	AF533920	NA		Major histocompatibility complex, class II, DQ alpha 1	NA	NA
335	oebiotech_17235	737.712	428.019	270.638	383.28	0.580198	0.366861	0.519552	ENST00000456581				NA			NA	NA
336	oebiotech_20943	765.041	310.406	355.438	449.096	0.405738	0.4646	0.587023	NR_015442	NR_015442			NA	Homo sapiens uncharacterized LOC401397 (LOC401397), transcript variant 2, non-coding RNA		NA	NA
337	A_32_P54305	2730.08	1136.47	1272.24	1560.19	0.416277	0.466008	0.571479	NR_024412	NR_024412	Hs.117929	NR_024412	THC2469252	uncharacterized LOC401397	Homo sapiens uncharacterized LOC401397 (LOC401397), transcript variant 1, non-coding RNA [NR_024412]	LOC401397	uncharacterized LOC401397
338	oebiotech_21298	1129.05	506.01	553.732	570.503	0.448175	0.490443	0.505297	NR_027014	NR_027014			NA	Homo sapiens post-GPI attachment to proteins 2 (PGAP2), transcript variant 4, non-coding RNA		NA	NA
339	oebiotech_01029	484.237	246.833	208.302	245.747	0.509736	0.430165	0.507494	ENST00000426976				NA			NA	NA
340	oebiotech_21628	258.118	95.3212	129.126	155.828	0.369294	0.500261	0.603708	NR_033142	NR_033142			NA	Homo sapiens transmembrane protein 48 (TMEM48), transcript variant 3, non-coding RNA		NA	NA
341	oebiotech_27457	701.857	284.906	460.345	294.061	0.405931	0.655895	0.418976	TCONS_l2_00026000				NA			NA	NA
342	oebiotech_11943	392.129	161.165	202.004	206.879	0.411	0.515147	0.527579	CR592857		Hs.425633	CR592857	NA		Creatine kinase, mitochondrial 1B	NA	NA
343	oebiotech_16451	1862.17	946.288	911.542	836.925	0.508164	0.489505	0.449435	ENST00000336905				NA			NA	NA
344	oebiotech_04380	873.608	492.539	326.515	464.622	0.563799	0.373754	0.531842	ENST00000523176				NA			NA	NA
345	oebiotech_21932	483.246	217.325	242.619	239.872	0.44972	0.502061	0.496377	NR_036441	NR_036441			NA	Homo sapiens vaccinia related kinase 2 (VRK2), transcript variant 6, non-coding RNA		NA	NA
346	A_21_P0012967	3761.37	1841.55	1703.82	1901.46	0.489597	0.45298	0.505523	TCONS_l2_00023622		Hs.628674	DA853107			DA853107 PLACE7 Homo sapiens cDNA clone PLACE7003223 5', mRNA sequence [DA853107]	XLOC_l2_011891
347	A_24_P332739	3050.19	1206	1562.62	1689.5	0.395387	0.512302	0.5539	NR_033968	NR_027028	Hs.631974	NR_027028	NP1145845	glucuronidase, beta pseudogene 1	Homo sapiens glucuronidase, beta pseudogene 1 (GUSBP1), transcript variant 3, non-coding RNA [NR_027028]	GUSBP1	glucuronidase, beta pseudogene 1
348	oebiotech_16341	3104.65	1238.64	1553.03	1745.84	0.398964	0.500228	0.562332	BC032104			BC032104	NA	Homo sapiens cDNA clone IMAGE:4650210, **** WARNING: chimeric clone ****		NA	NA
349	oebiotech_11987	613.694	230.747	301.202	373.673	0.375997	0.490802	0.608891	CR605399		Hs.381189	CR605399	NA		Chromobox homolog 3 (HP1 gamma homolog, Drosophila)	NA	NA
350	oebiotech_20250	431.158	201.79	226.387	197.257	0.468018	0.525067	0.457504	uc010hcz.2				NA			NA	NA
351	oebiotech_16700	1540.35	637.587	817.627	788.824	0.413924	0.530806	0.512108	ENST00000422008				NA		growth arrest-specific 5 (non-protein coding) [Source:HGNC Symbol;Acc:16355]	NA	NA
352	oebiotech_05349	900.958	405.312	408.779	496.956	0.449868	0.453716	0.551586	ENST00000547042				NA			NA	NA
353	oebiotech_12528	493.459	186.529	278.87	260.24	0.378002	0.565132	0.52738	BC105606		Hs.655830	BC105606	NA		Helicase, lymphoid-specific	NA	NA
354	A_19_P00321259	676.336	273.641	334.581	381.272	0.404593	0.494697	0.563732	TCONS_l2_00000660	NR_038849		NR_038849	THC2699461	uncharacterized LOC100505633	Homo sapiens uncharacterized LOC100505633 (LOC100505633), non-coding RNA [NR_038849]	LOC100505633	uncharacterized LOC100505633
355	A_24_P902052	1610.79	920.319	607.168	847.019	0.571346	0.376938	0.525841	NR_024031	NR_024031	Hs.17719	NR_024031	THC2515301	small nucleolar RNA host gene 13 (non-protein coding)	Homo sapiens small nucleolar RNA host gene 13 (non-protein coding) (SNHG13), non-coding RNA [NR_024031]	SNHG13	small nucleolar RNA host gene 13 (non-protein coding)
356	oebiotech_17068	1521.61	758.959	649.373	810.402	0.498787	0.426768	0.532595	ENST00000444958				NA		differentiation antagonizing non-protein coding RNA [Source:HGNC Symbol;Acc:28964]	NA	NA
357	A_24_P873659	5935.33	2205.69	3108.06	3461.73	0.371621	0.523654	0.583241	NR_002819	NR_002819	Hs.621695	NR_002819	THC2590215	metastasis associated lung adenocarcinoma transcript 1 (non-protein coding)	Homo sapiens metastasis associated lung adenocarcinoma transcript 1 (non-protein coding) (MALAT1), non-coding RNA [NR_002819]	MALAT1	metastasis associated lung adenocarcinoma transcript 1 (non-protein coding)
358	oebiotech_20217	375.817	115.535	207.039	251.954	0.307422	0.550904	0.670416	uc010fhf.2				NA			NA	NA
359	oebiotech_21303	1865.33	709.454	965.58	1075.9	0.380337	0.517646	0.57679	NR_027028	NR_027028			NA	Homo sapiens glucuronidase, beta pseudogene 1 (GUSBP1), transcript variant 3, non-coding RNA		NA	NA
360	oebiotech_08385	2006.8	885.466	1134.29	913.916	0.441234	0.565223	0.455411	OTTHUMT00000058082				NA			NA	NA
361	A_21_P0014396	1817.68	726.889	867.523	1082.15	0.399899	0.477268	0.595345	Hs.629249	XR_111844	Hs.629249	XR_111844	THC2499586	importin 5 pseudogene	PREDICTED: Homo sapiens hypothetical LOC100132815 (LOC100132815), miscRNA [XR_111844]	LOC100132815	importin 5 pseudogene
362	A_19_P00315693	2079.3	930.744	957.091	1146.85	0.447624	0.460295	0.551555	NR_002323	NR_002323	Hs.706583	NR_002323	THC2495954		Homo sapiens taurine upregulated 1 (non-protein coding) (TUG1), non-coding RNA [NR_002323]	TUG1
363	A_23_P350719	266.454	138.379	121.44	127.995	0.519335	0.455764	0.480364	NR_026864	NR_026864	Hs.434388	NR_026864	THC2484024	protease, serine, 30 homolog (mouse), pseudogene	Homo sapiens protease, serine, 30 homolog (mouse), pseudogene (PRSS30P), non-coding RNA [NR_026864]	PRSS30P	protease, serine, 30 homolog (mouse), pseudogene
364	oebiotech_20676	3285.51	1572.71	1398.81	1836.21	0.478679	0.425753	0.558883	HIT000397421_03				NA			NA	NA
365	A_23_P359214	1869.97	1056	1044.2	676.131	0.564715	0.558403	0.361572	NR_033957	NR_033957	Hs.716692	NR_033957	NP1185779	uncharacterized LOC643650	Homo sapiens uncharacterized LOC643650 (LOC643650), non-coding RNA [NR_033957]	LOC643650	uncharacterized LOC643650
366	oebiotech_26907	1347.82	638.091	693.866	630.937	0.473423	0.514805	0.468115	TCONS_l2_00018295				NA			NA	NA
367	oebiotech_11195	13921	5499.12	6650.07	8425.36	0.395024	0.477701	0.605227	BC001695		Hs.523560	BC001695	NA		Heat shock protein 90kDa alpha (cytosolic), class A member 1	NA	NA
368	oebiotech_14875	1417.61	685.857	592.146	801.155	0.483813	0.417708	0.565146	D84223		Hs.432674	D84223	NA		Leucyl-tRNA synthetase	NA	NA
369	A_21_P0009837	883.618	458.876	469.93	365.443	0.519315	0.531825	0.413576	TCONS_00027915		Hs.580790	CB959096			AGENCOURT_13778607 NIH_MGC_184 Homo sapiens cDNA clone IMAGE:30352934 5', mRNA sequence [CB959096]	XLOC_013494
370	oebiotech_11854	704.305	329.329	293.017	413.925	0.467594	0.416037	0.587707	AY735339		Hs.701971	AY735339	NA		Casein kinase 2, alpha 1 polypeptide	NA	NA
371	oebiotech_16098	2472	918.988	1095.76	1715.79	0.371759	0.44327	0.694089	BC022433		Hs.459927	BC022433	NA		Prothymosin, alpha (gene sequence 28)	NA	NA
372	oebiotech_19703	284.63	124.098	157.877	134.646	0.435999	0.554674	0.473057	uc003nza.2				NA			NA	NA
373	oebiotech_17360	425.866	209.529	202.09	208.694	0.492007	0.47454	0.490047	ENST00000484836				NA		C17orf76 antisense RNA 1 (non-protein coding) [Source:HGNC Symbol;Acc:28619]	NA	NA
374	oebiotech_26192	1380.57	493.495	737.084	828.911	0.357458	0.5339	0.600413	TCONS_l2_00009082				NA			NA	NA
375	oebiotech_16630	329.054	170.754	159.121	150.384	0.518923	0.483571	0.457018	ENST00000418499				NA			NA	NA
376	oebiotech_21201	298.536	132.233	161.705	142.973	0.442939	0.54166	0.478913	NR_026717	NR_026717			NA	Homo sapiens serine/threonine kinase 19 (STK19), transcript variant 3, non-coding RNA		NA	NA
377	oebiotech_11111	9245.29	3962.24	4793.06	4783.54	0.428569	0.518433	0.517403	AF401207		Hs.654848	AF401207	NA		Eukaryotic translation initiation factor 6	NA	NA
378	oebiotech_19806	7871.84	3571.22	3750.6	4188.02	0.45367	0.476458	0.532025	uc003tuh.2				NA			NA	NA
379	A_21_P0014348	2318.75	1196.45	922.919	1300.4	0.515987	0.398024	0.560819	NR_027418	NR_027418	Hs.600840	NR_027418	THC2551391	uncharacterized LOC100499466	Homo sapiens uncharacterized LOC100499466 (LOC100499466), non-coding RNA [NR_027418]	LOC100499466	uncharacterized LOC100499466
380	oebiotech_27900	302.074	138.758	160.998	142.124	0.459352	0.532976	0.470494	TCONS_l2_00030240				NA			NA	NA
381	A_33_P3230017	883.987	401.033	412.559	481.779	0.453664	0.466703	0.545007	NR_001587	NR_001587	Hs.654849	NR_001587	THC2648480	aurora kinase A pseudogene 1	Homo sapiens aurora kinase A pseudogene 1 (AURKAPS1), non-coding RNA [NR_001587]	AURKAPS1	aurora kinase A pseudogene 1
382	oebiotech_01930	25573.3	10126	11143	17125	0.39596	0.435726	0.669644	ENST00000442994				NA			NA	NA
383	oebiotech_11385	1279.45	568.345	694.516	613.116	0.444212	0.542826	0.479204	L33812		Hs.645562	L33812	NA		Similar to transcriptional regulator ATRX isoform 1	NA	NA
384	oebiotech_16644	1364.73	568.749	607.989	852.333	0.416747	0.445501	0.624542	ENST00000419296				NA			NA	NA
385	oebiotech_16151	1386.15	700.824	647.875	681.106	0.505592	0.467392	0.491366	D84212			D84212	NA	Homo sapiens mRNA for aurora/IPL1-related kinase, complete cds		NA	NA
386	A_21_P0005975	241.06	72.0264	158.015	142.975	0.298791	0.655503	0.593111	TCONS_00015498						BROAD Institute lincRNA (XLOC_007214), lincRNA [TCONS_00015498]	XLOC_007214
387	oebiotech_04921	2017.24	822.639	1244.33	931.954	0.407805	0.616848	0.461996	ENST00000533002				NA			NA	NA
388	oebiotech_02773	2122.56	1144.35	981.521	991.821	0.539134	0.462423	0.467275	ENST00000461034				NA		long intergenic non-protein coding RNA 595 [Source:HGNC Symbol;Acc:31430]	NA	NA
389	oebiotech_26415	314.82	137.705	172.16	153.628	0.437408	0.546853	0.487988	TCONS_l2_00011970				NA			NA	NA
390	oebiotech_19025	1451.98	912.612	521.632	751.728	0.628528	0.359255	0.517725	uc002aqh.1				NA			NA	NA
391	A_21_P0014792	326.992	128.694	163.392	194.441	0.393569	0.499681	0.594634	XR_132588	XR_132588		XR_132588		uncharacterized LOC100652878	PREDICTED: Homo sapiens hypothetical LOC100652878 (LOC100652878), miscRNA [XR_132588]	LOC100652878	uncharacterized LOC100652878
392	oebiotech_11191	754.754	288.123	369.758	473.176	0.381744	0.489905	0.626927	AY294627		Hs.293077	AY294627	NA		Choline phosphotransferase 1	NA	NA
393	oebiotech_00708	358.525	136.368	210.58	188.266	0.380359	0.587352	0.525111	ENST00000421013				NA			NA	NA
394	oebiotech_25523	3012.59	1352.64	1308.31	1812.68	0.448994	0.43428	0.6017	TCONS_l2_00000681				NA			NA	NA
395	oebiotech_10835	240.635	78.7822	129.385	160.485	0.327393	0.537684	0.666924	AK307939			AK307939	NA	Homo sapiens cDNA, FLJ97887		NA	NA
396	oebiotech_20752	2519.7	1173.24	1126.32	1425.39	0.465627	0.447005	0.565698	NR_002206	NR_002206			NA	Homo sapiens general transcription factor IIi, pseudogene 1 (GTF2IP1), non-coding RNA		NA	NA
397	oebiotech_19315	325.112	143.118	188.107	150.676	0.44021	0.578593	0.463459	uc002tte.2				NA			NA	NA
398	A_21_P0000591	346.561	165.779	193.606	153.112	0.478353	0.558649	0.441803	NR_033309	NR_033309		NR_033309	THC2527801	small nucleolar RNA, H/ACA box 70F (retrotransposed)	Homo sapiens small nucleolar RNA, H/ACA box 70F (retrotransposed) (SNORA70F), small nucleolar RNA [NR_033309]	SNORA70F	small nucleolar RNA, H/ACA box 70F (retrotransposed)
399	oebiotech_07850	412.416	208.553	191.89	206.968	0.505686	0.465282	0.501843	ENST00000569559				NA			NA	NA
400	oebiotech_12187	357.283	165.928	162.286	200.424	0.464417	0.454223	0.560968	X87723		Hs.405348	X87723	NA		Angiotensin II receptor, type 2	NA	NA
401	oebiotech_27301	450.594	141.741	273.891	279.377	0.314564	0.607846	0.62002	TCONS_l2_00023712				NA			NA	NA
402	oebiotech_11411	4449.24	1897.38	1957.35	2814.41	0.42645	0.439928	0.632559	M16439		Hs.524464	M16439	NA		ATP synthase, H+ transporting, mitochondrial F0 complex, subunit C2 (subunit 9)	NA	NA
403	oebiotech_26268	2591.55	1288.53	1290.81	1242.76	0.497205	0.498086	0.479544	TCONS_l2_00010081				NA			NA	NA
404	oebiotech_13801	8062.09	4359.53	3433.07	4163.52	0.540745	0.425829	0.516431	BC031310		Hs.656903	BC031310	NA		CDNA clone IMAGE:5274492	NA	NA
405	oebiotech_26148	17776.3	6992.96	8883.27	10757.3	0.393386	0.499725	0.605149	TCONS_l2_00008829				NA			NA	NA
406	oebiotech_12615	538.851	239.066	258.402	301.495	0.443658	0.479542	0.559514	DQ648895		Hs.597656	DQ648895	NA		MutS homolog 2, colon cancer, nonpolyposis type 1 (E. coli)	NA	NA
407	A_21_P0006342	1845.39	904.459	1124.36	736.984	0.490119	0.609283	0.399365	TCONS_00016543						BROAD Institute lincRNA (XLOC_007302), lincRNA [TCONS_00016543]	XLOC_007302
408	oebiotech_20241	403.691	178.697	189.466	231.939	0.442658	0.469334	0.574547	uc010gto.2				NA			NA	NA
409	oebiotech_19805	5445.48	2428.15	2684.77	2965.75	0.445901	0.493027	0.544625	uc003tug.2				NA			NA	NA
410	A_21_P0011491	11964.8	5008.41	5599.5	7315.66	0.418596	0.467998	0.611432	TCONS_l2_00010291						BROAD Institute lincRNA (XLOC_l2_005557), lincRNA [TCONS_l2_00010291]	XLOC_l2_005557
411	oebiotech_11884	525.636	273.687	288.989	220.118	0.520677	0.549789	0.418764	BC062214		Hs.369284	BC062214	NA		ESF1, nucleolar pre-rRNA processing protein, homolog (S. cerevisiae)	NA	NA
412	oebiotech_16600	499.514	316.341	206.707	228.604	0.633297	0.413817	0.457654	ENST00000416263				NA			NA	NA
413	oebiotech_12302	837.261	351.05	415.573	483.202	0.419283	0.496348	0.577123	Z36839		Hs.162585	Z36839	NA		Solute carrier family 12 (sodium/potassium/chloride transporters), member 2	NA	NA
414	oebiotech_07478	264.576	121.37	129.681	141.356	0.458733	0.490145	0.534274	ENST00000567090				NA			NA	NA
415	A_21_P0011107	289.353	136.869	128.674	165.308	0.473017	0.444695	0.571301	TCONS_l2_00006563				THC2643008		Q96QL1_HUMAN (Q96QL1) Zinc finger protein 323, partial (44%) [THC2643008]	XLOC_l2_003599
416	oebiotech_27340	775.551	332.081	377.12	447.649	0.428187	0.486261	0.577201	TCONS_l2_00024668				NA			NA	NA
417	oebiotech_27295	776.033	412.032	353.972	385.279	0.530946	0.45613	0.496472	TCONS_l2_00023632				NA			NA	NA
418	oebiotech_11147	1505.97	1183.61	504.159	689.45	0.785946	0.334773	0.45781	AY007210		Hs.335084	AY007210	NA		Folylpolyglutamate synthase	NA	NA
419	A_21_P0006516	4479	2008.71	2586.89	2086.39	0.448474	0.57756	0.465816	NR_038998	NR_038998	Hs.130961	NR_038998	THC2603538	uncharacterized LOC100506757	Homo sapiens uncharacterized LOC100506757 (LOC100506757), non-coding RNA [NR_038998]	LOC100506757	uncharacterized LOC100506757
420	A_33_P3324890	7237.82	3062.41	3689.35	4060.52	0.423113	0.509732	0.561014	NR_003132	NR_003132		NR_003132		heat shock protein 90kDa alpha (cytosolic), class B member 2, pseudogene	Homo sapiens heat shock protein 90kDa alpha (cytosolic), class B member 2, pseudogene (HSP90AB2P), non-coding RNA [NR_003132]	HSP90AB2P	heat shock protein 90kDa alpha (cytosolic), class B member 2, pseudogene
421	A_19_P00803606	349.483	143.856	204.514	175.603	0.411624	0.585192	0.502466	TCONS_00021498			AK002196	THC2617820	CDNA clone IMAGE:4825606	Q21C94_RHOPA (Q21C94) OstA-like protein precursor, partial (5%) [THC2617820]	Q21C94
422	A_32_P158302	1158.36	507.81	557.81	664.72	0.438386	0.48155	0.573844	NR_024412	NR_024412	Hs.117929	NR_024412	THC2615653	uncharacterized LOC401397	Homo sapiens uncharacterized LOC401397 (LOC401397), transcript variant 1, non-coding RNA [NR_024412]	LOC401397	uncharacterized LOC401397
423	A_33_P3336422	254.542	114.804	106.549	163.392	0.451022	0.41859	0.641906	NR_034137	NR_034137	Hs.726427	NR_034137	THC2508320	uncharacterized LOC729013	Homo sapiens uncharacterized LOC729013 (LOC729013), non-coding RNA [NR_034137]	LOC729013	uncharacterized LOC729013
424	A_21_P0014778	702.425	351.18	385.571	310.426	0.499954	0.548914	0.441934	Hs.597483	XR_132555	Hs.597483	XR_132555	THC2523703	uncharacterized LOC100507516	PREDICTED: Homo sapiens hypothetical LOC100507516 (LOC100507516), miscRNA [XR_132555]	LOC100507516	uncharacterized LOC100507516
425	oebiotech_03247	1461.97	585.074	823.245	786.905	0.400195	0.563106	0.538249	ENST00000504230	NR_038904.1			NA			NA	NA
426	A_21_P0013621	3479.1	1380.99	2328.32	1589.84	0.396938	0.669231	0.456969	TCONS_l2_00029212				THC2620084		Q4SUI7_TETNG (Q4SUI7) Chromosome 16 SCAF13910, whole genome shotgun sequence. (Fragment), partial (5%) [THC2620084]	XLOC_l2_015121
427	oebiotech_11252	1557.17	696.756	721.247	913.757	0.447449	0.463176	0.586804	BC017856		Hs.201253	BC017856	NA		Cytoskeleton associated protein 5	NA	NA
428	oebiotech_27839	252.096	121.544	140.406	114.319	0.482133	0.556955	0.453476	TCONS_l2_00029510				NA			NA	NA
429	A_21_P0013477	1480.72	645.359	706.318	868.595	0.43584	0.477009	0.586601	TCONS_l2_00027751				THC2513598		Q5T1D1_HUMAN (Q5T1D1) OTTHUMP00000017090 (Fragment), partial (95%) [THC2513598]	XLOC_l2_014197
430	oebiotech_24463	267.434	100.602	179.41	129.345	0.376173	0.670858	0.483653	TCONS_00017667				NA			NA	NA
431	A_21_P0013465	525.587	206.197	332.374	258.908	0.392318	0.632386	0.492608	TCONS_l2_00027547				THC2694832		DLGP2_MOUSE (Q8BJ42) Disks large-associated protein 2 (DAP-2) (SAP90/PSD-95-associated protein 2) (SAPAP2) (PSD-95/SAP90-binding protein 2), partial (3%) [THC2694832]	XLOC_l2_014086
432	oebiotech_25846	21034.5	11867.3	8584.78	11175.2	0.564181	0.408128	0.531281	TCONS_l2_00004424				NA			NA	NA
433	A_19_P00320056	372.989	183.811	182.037	190.341	0.492805	0.48805	0.510313	NR_024053	NR_024052		NR_024052	THC2520885	HLA complex group 18 (non-protein coding)	Homo sapiens HLA complex group 18 (non-protein coding) (HCG18), non-coding RNA [NR_024052]	HCG18	HLA complex group 18 (non-protein coding)
434	A_33_P3295066	14509	6305.14	6722.78	8849.84	0.434566	0.463351	0.609953	NR_026673	NR_026673		NR_026673		ribosomal protein L23 pseudogene 8	Homo sapiens ribosomal protein L23 pseudogene 8 (RPL23P8), non-coding RNA [NR_026673]	RPL23P8	ribosomal protein L23 pseudogene 8
435	oebiotech_00725	2580.36	1434.47	1002.9	1467.2	0.555919	0.388666	0.568603	ENST00000421315				NA			NA	NA
436	oebiotech_21774	230.172	83.2287	110.161	163.45	0.361594	0.478602	0.710123	NR_033746	NR_033746			NA	Homo sapiens dermokine (DMKN), transcript variant 7, non-coding RNA		NA	NA
437	oebiotech_18291	325.425	133.178	169.817	187.374	0.409244	0.52183	0.575783	ENST00000544983				NA		small nucleolar RNA host gene 1 (non-protein coding) [Source:HGNC Symbol;Acc:32688]	NA	NA
438	oebiotech_16849	508.567	245.41	232.241	284.191	0.482552	0.456658	0.558808	ENST00000431094				NA			NA	NA
439	oebiotech_22502	609.325	270.089	286.847	359.874	0.443258	0.470762	0.59061	NR_045024	NR_045024			NA			NA	NA
440	oebiotech_05375	3571.05	1180.81	1806.64	2633.93	0.330661	0.505911	0.737578	ENST00000547712				NA			NA	NA
441	oebiotech_26547	450.059	200.728	204.082	274.58	0.446003	0.453456	0.610096	TCONS_l2_00013877				NA			NA	NA
442	oebiotech_02267	264.747	120.251	132.444	144.061	0.454209	0.500266	0.544143	ENST00000449282				NA			NA	NA
443	A_33_P3420247	579.792	225.254	390.232	274.563	0.388509	0.673055	0.473554	NR_034157	NR_034157	Hs.522284	NR_034157	THC2561027	uncharacterized LOC340515	Homo sapiens uncharacterized LOC340515 (LOC340515), non-coding RNA [NR_034157]	LOC340515	uncharacterized LOC340515
444	oebiotech_21560	246.685	102.989	114.796	157.434	0.417493	0.465354	0.638198	NR_028510	NR_028510			NA	Homo sapiens TYRO3P protein tyrosine kinase pseudogene (TYRO3P), non-coding RNA		NA	NA
445	oebiotech_16729	315.611	129.744	176.602	170.375	0.411089	0.559557	0.539824	ENST00000424235				NA			NA	NA
446	A_33_P3279851	571.792	275.254	256.763	328.77	0.481389	0.44905	0.574983	NR_037931	NR_037931	Hs.731217	NR_037931		anaphase-promoting complex subunit 1-like	Homo sapiens anaphase-promoting complex subunit 1-like (LOC100286979), non-coding RNA [NR_037931]	LOC100286979	anaphase-promoting complex subunit 1-like
447	oebiotech_15106	336.42	178.841	159.86	165.596	0.5316	0.47518	0.492229	BC063641		Hs.471695	BC063641	NA		Proline rich Gla (G-carboxyglutamic acid) 4 (transmembrane)	NA	NA
448	oebiotech_11669	626.374	305.288	344.117	291.49	0.487389	0.549379	0.465361	AJ242977		Hs.437941	AJ242977	NA		Chromosome 14 open reading frame 106	NA	NA
449	oebiotech_17970	4142.17	2557.02	1584.35	2186.41	0.617314	0.382493	0.527843	ENST00000526635				NA			NA	NA
450	oebiotech_02425	2179.65	771.464	1148.22	1457.71	0.35394	0.526792	0.668781	ENST00000452599				NA			NA	NA
451	oebiotech_16702	274.958	118.698	167.89	130.12	0.431696	0.610602	0.473235	ENST00000422183				NA		growth arrest-specific 5 (non-protein coding) [Source:HGNC Symbol;Acc:16355]	NA	NA
452	oebiotech_12468	12945.1	5341.79	5707.4	8882.3	0.41265	0.440894	0.686153	DQ185040		Hs.664670	DQ185040	NA		Eukaryotic translation elongation factor 1 gamma	NA	NA
453	A_19_P00318013	377.647	174.549	239.308	160.98	0.462203	0.633681	0.426271	NR_003239	NR_003239	Hs.16936	NR_003239	THC2609360		Homo sapiens small nucleolar RNA host gene 11 (non-protein coding) (SNHG11), non-coding RNA [NR_003239]	SNHG11
454	oebiotech_22525	5549.29	2422.58	2690.79	3273.52	0.436557	0.484889	0.589898	U80579			U80579	NA	Human ribosomal protein L7 antisense mRNA gene, partial sequence		NA	NA
455	oebiotech_14361	363.653	168.862	175.893	202.27	0.46435	0.483683	0.556217	BC014384		Hs.348514	BC014384	NA		CDNA FLJ32412 fis, clone SKMUS2000690	NA	NA
456	A_21_P0009678	508.362	330.691	220.219	225.383	0.650502	0.433193	0.443351	TCONS_00026873						BROAD Institute lincRNA (XLOC_012931), lincRNA [TCONS_00026873]	XLOC_012931
457	oebiotech_19550	5051.4	2201.84	2536.56	2884.7	0.435886	0.50215	0.571069	uc003gms.2				NA			NA	NA
458	oebiotech_11708	591.704	259.49	282.486	353.348	0.438547	0.477411	0.597171	AJ564444		Hs.160556	AJ564444	NA		Acetyl-Coenzyme A carboxylase alpha	NA	NA
459	oebiotech_16642	3334.25	1234.27	1863.77	2017.8	0.370179	0.558976	0.605175	ENST00000419143				NA		MIR205 host gene (non-protein coding) [Source:HGNC Symbol;Acc:43562]	NA	NA
460	oebiotech_19662	835.661	435.923	364.6	460.437	0.521651	0.436302	0.550985	uc003ldv.1	NR_002915			NA			NA	NA
461	A_19_P00806962	697.831	267.753	433.852	367.076	0.383693	0.621715	0.526025	XR_109771	XR_109771		XR_109771	THC2477614	uncharacterized LOC100506774	PREDICTED: Homo sapiens hypothetical LOC100506774 (LOC100506774), miscRNA [XR_109771]	LOC100506774	uncharacterized LOC100506774
462	oebiotech_01748	1390.57	638.171	785.991	673.097	0.458929	0.565231	0.484045	ENST00000439759				NA		DIAPH2 antisense RNA 1 (non-protein coding) [Source:HGNC Symbol;Acc:16972]	NA	NA
463	oebiotech_20638	11219.5	4743.01	5130.82	7294.16	0.422748	0.457313	0.650134	uc011jyj.1	NR_026673			NA			NA	NA
464	oebiotech_21336	2742.69	1441.29	1418.15	1268.8	0.525505	0.517067	0.462612	NR_027154	NR_027154			NA	Homo sapiens smg-1 homolog, phosphatidylinositol 3-kinase-related kinase pseudogene 1 (SMG1P1), non-coding RNA		NA	NA
465	oebiotech_12075	18466.3	7592.95	9526.76	10949.6	0.411179	0.515901	0.59295	X07270		Hs.525600	X07270	NA		Heat shock protein 90kDa alpha (cytosolic), class A member 1	NA	NA
466	oebiotech_16569	277.862	101.574	165.902	160.348	0.365557	0.597066	0.577077	ENST00000414142				NA			NA	NA
467	oebiotech_22639	545.813	232.189	251.13	351.361	0.425401	0.460104	0.643739	NR_045864	NR_045864			NA	Homo sapiens armadillo repeat containing, X-linked 4 (ARMCX4), transcript variant 3, non-coding RNA		NA	NA
468	oebiotech_26735	294.852	147.536	146.724	149.351	0.500372	0.497618	0.506527	TCONS_l2_00016041				NA			NA	NA
469	oebiotech_11266	2116.82	1036.76	1053.32	1095.78	0.489773	0.497595	0.517653	BC022825		Hs.377155	BC022825	NA		Metadherin	NA	NA
470	oebiotech_15885	410.954	194.775	191.66	234.756	0.473957	0.466378	0.571247	BC033773		Hs.656779	BC033773	NA		Homo sapiens, clone IMAGE:3921535, mRNA	NA	NA
471	oebiotech_24900	297.062	105.892	149.31	209.776	0.356465	0.502624	0.706171	TCONS_00023186				NA			NA	NA
472	oebiotech_09456	229.454	117.017	109.582	119.329	0.509981	0.477578	0.520054	OTTHUMT00000330898				NA			NA	NA
473	oebiotech_21468	630.571	255.282	345.867	360.35	0.404842	0.548498	0.571465	NR_027873	NR_027873			NA	Homo sapiens GC-rich sequence DNA-binding factor 1 (GCFC1), transcript variant 3, non-coding RNA		NA	NA
474	oebiotech_20535	1119.53	558.351	577.391	552.466	0.498736	0.515742	0.493479	uc011byo.1				NA			NA	NA
475	oebiotech_22890	1326.15	733.814	548.199	736.319	0.553343	0.413377	0.555231	NR_049741	NR_049741			NA	Homo sapiens suppressor of IKBKE 1 (SIKE1), transcript variant 3, non-coding RNA		NA	NA
476	oebiotech_14965	752.541	435.038	353.184	352.404	0.578092	0.469321	0.468285	AK026706		Hs.702237	AK026706	NA		Tripartite motif-containing 52	NA	NA
477	A_21_P0005628	4372.45	1895.69	2542.4	2204.81	0.433554	0.581459	0.50425	XR_108886	XR_108886	Hs.729928	XR_108886	THC2606042	uncharacterized LOC100507056	PREDICTED: Homo sapiens hypothetical LOC100507056 (LOC100507056), miscRNA [XR_108886]	LOC100507056	uncharacterized LOC100507056
478	oebiotech_19131	23104.8	12638.8	9181.54	13529.1	0.547021	0.397387	0.585556	uc002gvw.2				NA			NA	NA
479	oebiotech_20408	701.566	315.825	367.476	378.853	0.450172	0.523794	0.54001	uc010tzj.1	NR_027053			NA			NA	NA
480	oebiotech_19807	6395.84	2921.85	3112.52	3671.06	0.456835	0.486648	0.573976	uc003tui.2				NA			NA	NA
481	oebiotech_16640	383.12	199.186	184.708	195.197	0.519906	0.482115	0.509495	ENST00000419027				NA			NA	NA
482	oebiotech_10951	736.464	332.324	358.109	428.788	0.451242	0.486254	0.582226	AF086024		Hs.263671	AF086024	NA		Radixin	NA	NA
483	oebiotech_06467	281.51	127.166	152.953	146.527	0.45173	0.543331	0.520505	ENST00000560727				NA			NA	NA
484	oebiotech_14229	7988.22	4136.99	3509.32	4487.61	0.517887	0.439312	0.561779	BC039412		Hs.623810	BC039412	NA		Phosphodiesterase 6B, cGMP-specific, rod, beta (congenital stationary night blindness 3, autosomal dominant)	NA	NA
485	A_32_P129540	580.018	279.885	251.498	354.337	0.482546	0.433603	0.610906	NR_037629	NR_037629		NR_037629	THC2626291	programmed cell death 2 pseudogene	Homo sapiens programmed cell death 2 pseudogene (LOC728739), non-coding RNA [NR_037629]	LOC728739	programmed cell death 2 pseudogene
486	A_21_P0014808	636.939	302.722	287.458	380.798	0.475276	0.451312	0.597857	XR_132629	XR_132629		XR_132629		NADH dehydrogenase (ubiquinone) 1 beta subcomplex, 4, 15kDa pseudogene	PREDICTED: Homo sapiens NADH dehydrogenase [ubiquinone] 1 beta subcomplex subunit 4-like (LOC100288420), miscRNA [XR_132629]	LOC100288420	NADH dehydrogenase (ubiquinone) 1 beta subcomplex, 4, 15kDa pseudogene
487	oebiotech_18588	408.46	202.206	219.216	197.511	0.495044	0.536689	0.48355	uc001bqd.2				NA			NA	NA
488	oebiotech_12239	295.232	147.446	171.083	131.148	0.499424	0.579489	0.444222	Y00672		Hs.279640	Y00672	NA		Translocated promoter region (to activated MET oncogene)	NA	NA
489	oebiotech_22625	2696.85	1213.86	1537.86	1354.63	0.450101	0.570242	0.502301	NR_045767	NR_045767			NA	Homo sapiens chromosome 11 open reading frame 45 (C11orf45), transcript variant 3, non-coding RNA		NA	NA
490	A_21_P0001743	464.159	201.448	269.344	237.994	0.434007	0.580283	0.512741	TCONS_00002486						BROAD Institute lincRNA (XLOC_001036), lincRNA [TCONS_00002486]	XLOC_001036
491	oebiotech_03080	5589.29	2325.68	3273.67	2961.65	0.416096	0.585705	0.52988	ENST00000500112				NA			NA	NA
492	A_19_P00320532	1693.29	847.064	742.241	1002.33	0.500246	0.438342	0.591939	NR_023915	NR_023915		NR_023915	THC2514706	imprinted in Prader-Willi syndrome (non-protein coding)	Homo sapiens imprinted in Prader-Willi syndrome (non-protein coding) (IPW), non-coding RNA [NR_023915]	IPW	imprinted in Prader-Willi syndrome (non-protein coding)
493	oebiotech_27894	4665.75	2722.73	1841.02	2630.38	0.583557	0.394583	0.563765	TCONS_l2_00030186				NA			NA	NA
494	oebiotech_09131	214.202	94.6995	125.854	107.162	0.442104	0.587547	0.500283	OTTHUMT00000206824				NA		long intergenic non-protein coding RNA 316 [Source:HGNC Symbol;Acc:19723]	NA	NA
495	oebiotech_05296	248.966	107.103	181.105	103.445	0.430192	0.727428	0.415498	ENST00000545767				NA			NA	NA
496	oebiotech_24119	465.905	267.465	194.986	252.936	0.574076	0.41851	0.542891	TCONS_00013014				NA			NA	NA
497	oebiotech_16752	414.667	180.975	242.944	211.675	0.436435	0.585877	0.510469	ENST00000425771				NA		growth arrest-specific 5 (non-protein coding) [Source:HGNC Symbol;Acc:16355]	NA	NA
498	A_21_P0012328	1281.28	600.226	676.188	677.022	0.468458	0.527745	0.528396	XR_109895	XR_109895	Hs.729446	XR_109895	THC2499810	uncharacterized LOC100507474	PREDICTED: Homo sapiens hypothetical LOC100507474 (LOC100507474), miscRNA [XR_109895]	LOC100507474	uncharacterized LOC100507474
499	oebiotech_10807	1563.92	758.867	910.547	724.44	0.485235	0.582222	0.463221	DQ914956		Hs.524760	DQ914956	NA		2',5'-oligoadenylate synthetase 1, 40/46kDa	NA	NA
500	A_21_P0005324	490.013	245.7	224.329	279.483	0.501415	0.457801	0.570357	TCONS_00014403						BROAD Institute lincRNA (XLOC_006561), lincRNA [TCONS_00014403]	XLOC_006561
501	oebiotech_04264	934.038	567.421	378.189	497.421	0.607492	0.404897	0.532549	ENST00000521965				NA		microRNA 4454 [Source:HGNC Symbol;Acc:41553]	NA	NA
502	oebiotech_21887	1518.44	706.946	709.356	915.69	0.465575	0.467162	0.603048	NR_034069	NR_034069			NA	Homo sapiens SRSF protein kinase 1 (SRPK1), transcript variant 2, non-coding RNA		NA	NA
503	oebiotech_22105	559.657	228.646	299.481	335.868	0.408547	0.535115	0.600131	NR_037607	NR_037607			NA	Homo sapiens ubiquitin carboxyl-terminal hydrolase L5 (UCHL5), transcript variant 5, non-coding RNA		NA	NA
504	A_21_P0005351	2970.51	1409.94	1746.54	1397.2	0.474644	0.587959	0.470357	TCONS_00013319						BROAD Institute lincRNA (XLOC_005968), lincRNA [TCONS_00013319]	XLOC_005968
505	A_21_P0005625	5047.24	2036.29	3216.27	2578.67	0.403445	0.637233	0.510907	TCONS_00014518		Hs.458890	BC047540	THC2613415	CDNA clone IMAGE:5270972	Q21UC2_9BURK (Q21UC2) Fimbrial assembly precursor, partial (8%) [THC2613415]	XLOC_007098
506	oebiotech_26912	856.744	301.958	488.681	560.27	0.352448	0.570394	0.653953	TCONS_l2_00018301				NA			NA	NA
507	A_21_P0011372	4802.65	2952.09	1794.63	2752.77	0.614679	0.373675	0.573177	TCONS_l2_00009042	NR_040058	Hs.586876	NR_040058	THC2537792	uncharacterized LOC100505648	Homo sapiens uncharacterized LOC100505648 (LOC100505648), non-coding RNA [NR_040058]	LOC100505648	uncharacterized LOC100505648
508	A_33_P3327519	589.981	322.958	246.597	339.715	0.547404	0.417974	0.575807	NR_002915	NR_002915	Hs.684893	NR_002915	NP1164007	Small nucleolar RNA, H/ACA box 74A	Homo sapiens small nucleolar RNA, H/ACA box 74A (SNORA74A), small nucleolar RNA [NR_002915]	SNORA74A	small nucleolar RNA, H/ACA box 74A
509	oebiotech_18619	11060.6	5882.84	4187.26	7237.95	0.531875	0.378575	0.654392	uc001ehx.1				NA			NA	NA
510	A_33_P3217998	1286.96	622	583.887	773.446	0.483309	0.453694	0.600986	NR_040289	NR_040288	Hs.662342	NR_040288	THC2572439	aldo-keto reductase family 7-like	Homo sapiens aldo-keto reductase family 7-like (AKR7L), transcript variant 1, non-coding RNA [NR_040288]	AKR7L	aldo-keto reductase family 7-like
511	oebiotech_15681	286.882	130.132	145.597	164.255	0.453608	0.507516	0.572553	AK124760		Hs.584775	AK124760	NA		Low density lipoprotein receptor-related protein 6	NA	NA
512	oebiotech_01284	325.934	148.616	217.657	141.192	0.455968	0.667794	0.433192	ENST00000431362				NA		DPYD antisense RNA 2 (non-protein coding) [Source:HGNC Symbol;Acc:40196]	NA	NA
513	oebiotech_25611	1171.15	328.328	589.812	1094.42	0.280347	0.503617	0.93448	TCONS_l2_00001825				NA			NA	NA
514	oebiotech_06876	270.514	181.894	125.019	114.894	0.672401	0.462152	0.424726	ENST00000563182				NA			NA	NA
515	oebiotech_14445	351.31	159.199	207.258	173.497	0.453159	0.589959	0.493857	AK057812		Hs.680553	AK057812	NA		CDNA FLJ25083 fis, clone CBL08083	NA	NA
516	oebiotech_19882	11315.1	5006.35	7159.37	5350.02	0.442449	0.632727	0.472821	uc003wvx.1				NA			NA	NA
517	oebiotech_27901	1024.93	494.972	560.172	513.995	0.482932	0.546547	0.501492	TCONS_l2_00030241				NA			NA	NA
518	oebiotech_21696	668.344	281.662	352.051	398.576	0.421433	0.526751	0.596364	NR_033397	NR_033397			NA	Homo sapiens protein arginine methyltransferase 1 (PRMT1), transcript variant 2, non-coding RNA		NA	NA
519	oebiotech_10186	922.821	528.728	401.1	490.685	0.572948	0.434645	0.531722	OTTHUMT00000047265	NR_026793			NA	Homo sapiens long intergenic non-protein coding RNA 264 (LINC00264), non-coding RNA	long intergenic non-protein coding RNA 264 [Source:HGNC Symbol;Acc:17776]	NA	NA
520	oebiotech_16123	5016.94	2372.93	2473.07	2850.05	0.472983	0.492944	0.568086	BC066333		Hs.356440	BC066333	NA		Coiled-coil domain containing 72	NA	NA
521	oebiotech_21185	16181.2	9073.48	6607.44	9362.8	0.560742	0.408341	0.578622	NR_026676	NR_026676			NA	Homo sapiens ribosomal protein S2 pseudogene 32 (RPS2P32), non-coding RNA		NA	NA
522	oebiotech_18544	613.491	313.048	301.268	325.234	0.510274	0.491071	0.530136	ENST00000553153				NA			NA	NA
523	oebiotech_10903	235.8	117.065	133.94	111.087	0.496458	0.568025	0.471109	AF035327		Hs.367437	AF035327	NA		Ataxia telangiectasia mutated	NA	NA
524	oebiotech_24225	4683.22	2014.48	2759.56	2455.87	0.430149	0.589245	0.524397	TCONS_00014531				NA			NA	NA
525	A_21_P0005905	1115.2	484.274	634.75	600.509	0.43425	0.569183	0.538479	TCONS_00015169						BROAD Institute lincRNA (XLOC_007215), lincRNA [TCONS_00015169]	XLOC_007215
526	oebiotech_16703	547.933	241.388	276.55	328.309	0.440543	0.504715	0.599177	ENST00000422207				NA		growth arrest-specific 5 (non-protein coding) [Source:HGNC Symbol;Acc:16355]	NA	NA
527	A_21_P0011471	266.433	135.688	130.524	142.314	0.509275	0.489895	0.534147	TCONS_l2_00010118	XR_133099		XR_133099		e3 ubiquitin-protein ligase HERC2-like	PREDICTED: Homo sapiens e3 ubiquitin-protein ligase HERC2-like (LOC100653259), miscRNA [XR_133099]	LOC100653259	e3 ubiquitin-protein ligase HERC2-like
528	oebiotech_27889	4143.5	1860.89	2139.33	2381.37	0.449111	0.516311	0.574724	TCONS_l2_00030166				NA			NA	NA
529	oebiotech_03196	892.524	633.509	330.242	453.456	0.709795	0.370009	0.50806	ENST00000503067				NA			NA	NA
530	A_19_P00316547	905.787	451.469	614.614	357.492	0.498427	0.678541	0.394675	TCONS_00007462						BROAD Institute lincRNA (XLOC_003429), lincRNA [TCONS_00007462]	XLOC_003429
531	oebiotech_07306	2725.27	1273.84	1383.51	1536.09	0.467418	0.50766	0.563649	ENST00000565813				NA			NA	NA
532	oebiotech_21046	295.407	151.389	135.537	168.104	0.512474	0.458814	0.569059	NR_024247	NR_024247			NA	Homo sapiens melanoma associated antigen (mutated) 1 (MUM1), transcript variant 2, non-coding RNA		NA	NA
533	oebiotech_21551	629.967	306.836	288.244	378.334	0.487067	0.457555	0.600562	NR_028474	NR_028474			NA	Homo sapiens LSM3 homolog, U6 small nuclear RNA associated (S		NA	NA
534	oebiotech_16248	3302.89	1389.49	1677.56	2069.37	0.420689	0.507905	0.626532	CR620748		Hs.670258	CR620748	NA		Similar to Histone H3.3	NA	NA
535	oebiotech_11206	1883.44	952.349	1001.88	938.067	0.505644	0.531941	0.498061	BC005347		Hs.372265	BC005347	NA		Brix domain containing 1	NA	NA
536	oebiotech_26573	20461.3	11686.1	8316.34	11832.7	0.571129	0.406442	0.578297	TCONS_l2_00014091				NA			NA	NA
537	oebiotech_19970	225.521	107.335	109.405	131.205	0.475941	0.48512	0.581787	uc004ahs.1				NA			NA	NA
538	oebiotech_16860	254.042	127.394	139.131	124.307	0.501469	0.54767	0.489316	ENST00000432001				NA			NA	NA
539	A_21_P0011562	2421.74	1569.78	879.476	1383.11	0.648205	0.363159	0.571123	TCONS_l2_00011027						BROAD Institute lincRNA (XLOC_l2_005933), lincRNA [TCONS_l2_00011027]	XLOC_l2_005933
540	A_21_P0007015	1124.82	671.427	396.311	719.055	0.596918	0.352333	0.639261	TCONS_00018595						BROAD Institute lincRNA (XLOC_008935), lincRNA [TCONS_00018595]	XLOC_008935
541	oebiotech_18968	535.631	232.366	234.816	378.947	0.433817	0.438392	0.707478	uc001ygz.1				NA			NA	NA
542	oebiotech_05972	685.326	294.467	460.278	319.624	0.429674	0.671619	0.466383	ENST00000556850				NA			NA	NA
543	A_19_P00317447	24447.2	11593.6	12994.5	13060	0.474229	0.531534	0.534212	ENST00000473756	XR_108458	Hs.307772	XR_108458	THC2673174	0	PREDICTED: Homo sapiens hypothetical LOC100506377 (LOC100506377), miscRNA [XR_108458]	XLOC_002736	0
544	oebiotech_19639	640.87	206.925	411.776	416.534	0.322882	0.642527	0.649951	uc003jyy.3				NA			NA	NA
545	oebiotech_16161	317.073	164.35	141.976	184.546	0.518336	0.44777	0.58203	BC035645		Hs.99195	BC035645	NA		G protein-coupled receptor 125	NA	NA
546	oebiotech_25642	2518.06	1359.39	1245.44	1275.15	0.539858	0.494602	0.506402	TCONS_l2_00002122				NA			NA	NA
547	oebiotech_25999	1875.86	743.688	1045.91	1149.5	0.396452	0.557562	0.612785	TCONS_l2_00006925				NA			NA	NA
548	oebiotech_25488	12846.5	4742.38	6765.65	8954.53	0.369156	0.526652	0.697038	TCONS_l2_00000180				NA			NA	NA
549	oebiotech_19479	1520.35	786.002	725.738	836.96	0.516987	0.477348	0.550503	uc003bzf.3				NA			NA	NA
550	A_19_P00315764	39901.2	20897.1	17373.5	23897.6	0.523721	0.435413	0.598919	Hs.577348	XR_110541	Hs.577348	XR_110541		uncharacterized LOC644277	PREDICTED: Homo sapiens hypothetical LOC644277 (LOC644277), miscRNA [XR_110541]	LOC644277	uncharacterized LOC644277
551	oebiotech_03426	277.704	159.632	123.838	148.834	0.574826	0.445935	0.535945	ENST00000507727				NA			NA	NA
552	oebiotech_11222	509.072	244.162	254.434	292.038	0.479622	0.499799	0.573667	BC009619		Hs.463041	BC009619	NA		Arginine-glutamic acid dipeptide (RE) repeats	NA	NA
553	oebiotech_26055	1773.13	1129.46	814.61	833.823	0.636986	0.45942	0.470256	TCONS_l2_00007894				NA			NA	NA
554	A_21_P0014225	972.186	431.405	641.103	457.29	0.443747	0.659444	0.470373	XR_108921	XR_108921		XR_108921	THC2536532	uncharacterized LOC100505905	PREDICTED: Homo sapiens hypothetical LOC100505905, transcript variant 1 (LOC100505905), miscRNA [XR_108921]	LOC100505905	uncharacterized LOC100505905
555	oebiotech_25522	4423.26	1565.7	2363.89	3219.86	0.35397	0.534423	0.727938	TCONS_l2_00000663				NA			NA	NA
556	oebiotech_21337	8449.47	3568.1	4911.44	4745.69	0.422287	0.581272	0.561655	NR_027156	NR_027156			NA	Homo sapiens tubulin, beta pseudogene 5 (TUBBP5), non-coding RNA		NA	NA
557	oebiotech_18126	582.9	245.624	317.639	350.171	0.421382	0.544929	0.60074	ENST00000537024				NA		small nucleolar RNA host gene 1 (non-protein coding) [Source:HGNC Symbol;Acc:32688]	NA	NA
558	oebiotech_21664	270.963	118.451	151.699	152.812	0.43715	0.559852	0.563961	NR_033267	NR_033267			NA	Homo sapiens FGFR1 oncogene partner 2 pseudogene (LOC100335030), non-coding RNA		NA	NA
559	oebiotech_11015	677.162	422.836	273.322	371.186	0.624424	0.403629	0.54815	AF107836		Hs.134688	AF107836	NA		Proteasome (prosome, macropain) 26S subunit, non-ATPase, 13	NA	NA
560	oebiotech_01361	14498.3	7134.79	8635.98	6837.38	0.492112	0.595655	0.471598	ENST00000432963				NA		family with sequence similarity 41, member C [Source:HGNC Symbol;Acc:27635]	NA	NA
561	oebiotech_27321	2224.26	1048.25	1196.38	1214.95	0.47128	0.537879	0.546227	TCONS_l2_00024184				NA			NA	NA
562	oebiotech_14997	1655.35	780.745	959.63	838.516	0.471649	0.579714	0.506549	AL831898		Hs.593631	AL831898	NA		Hypothetical protein LOC285812	NA	NA
563	A_24_P7085	3036.5	1389.52	1423.73	1962.44	0.457607	0.468871	0.646284	NR_002778	NR_002778	Hs.658086	NR_002778	THC2543909	ribosomal protein L29 pseudogene 2	Homo sapiens ribosomal protein L29 pseudogene 2 (RPL29P2), non-coding RNA [NR_002778]	RPL29P2	ribosomal protein L29 pseudogene 2
564	oebiotech_20043	955.315	534.006	435.562	520.772	0.558984	0.455935	0.545131	uc004dyq.2				NA			NA	NA
565	oebiotech_16101	3922.61	2381.83	1637.04	2157.65	0.607204	0.417334	0.550054	S75463		Hs.12084	S75463	NA		Tu translation elongation factor, mitochondrial	NA	NA
566	oebiotech_20247	2298.55	1219.51	1132	1229.6	0.530553	0.492483	0.534946	uc010gwt.1				NA			NA	NA
567	oebiotech_17659	255.884	123.664	137.033	138.267	0.483283	0.535528	0.540351	ENST00000507268				NA			NA	NA
568	oebiotech_01237	435.626	230.882	208.543	240.302	0.53	0.478721	0.551625	ENST00000430640				NA			NA	NA
569	oebiotech_16284	692.154	317.394	310.254	472.384	0.458559	0.448244	0.682484	BC001774		Hs.696131	BC001774	NA		Platelet-activating factor acetylhydrolase, isoform Ib, beta subunit 30kDa	NA	NA
570	A_21_P0001992	456.973	252.808	250.806	211.308	0.553222	0.548841	0.462408	TCONS_00003154		Hs.637699	BC033992		CDNA clone IMAGE:5296578	603254376F1 NIH_MGC_97 Homo sapiens cDNA clone IMAGE:5296578 5', mRNA sequence [BI560986]	XLOC_001947
571	oebiotech_05542	539.097	325.689	283.671	238.226	0.604137	0.526196	0.441899	ENST00000551881				NA			NA	NA
572	oebiotech_28489	257.379	111.747	141.399	151.633	0.434173	0.549379	0.589143	uc.97+				NA		exonic	NA	NA
573	oebiotech_20129	22271.3	11316.3	10234.4	13412.7	0.508112	0.459532	0.60224	uc009wzz.1				NA			NA	NA
574	oebiotech_02205	328.418	148.095	187.129	179.849	0.450935	0.56979	0.547622	ENST00000448172				NA		neuroblastoma breakpoint family, member 8 [Source:HGNC Symbol;Acc:31990]	NA	NA
575	oebiotech_11722	206.877	142.193	128.032	68.491	0.687332	0.618882	0.331071	AJ608794		Hs.705396	AJ608794	NA		Transcription factor EB	NA	NA
576	oebiotech_25442	472.067	191.257	262.628	295.487	0.405148	0.556337	0.625944	TCONS_00030033				NA			NA	NA
577	oebiotech_15471	661.629	302.918	442.991	304.845	0.457837	0.669546	0.460749	AK123531		Hs.128841	AK123531	NA		CDNA FLJ41537 fis, clone BRTHA2017985	NA	NA
578	oebiotech_22091	867.84	483.071	396.932	481.771	0.556636	0.457379	0.555138	NR_037567	NR_037567			NA	Homo sapiens mitochondrial ribosomal protein L49 (MRPL49), transcript variant 2, non-coding RNA		NA	NA
579	A_21_P0002024	385.532	231.063	188.504	186.09	0.599336	0.488945	0.482685	TCONS_00003215						BROAD Institute lincRNA (XLOC_002000), lincRNA [TCONS_00003215]	XLOC_002000
580	A_21_P0002566	15940.7	7708.09	10394.5	7177.88	0.483549	0.652074	0.450287	TCONS_00003554						BROAD Institute lincRNA (XLOC_001327), lincRNA [TCONS_00003554]	XLOC_001327
581	oebiotech_27991	490.666	262.627	243.649	262.152	0.535246	0.496567	0.534277	TCONS_l2_00030932				NA			NA	NA
582	A_21_P0011052	1714.23	767.976	965.283	966.019	0.448	0.5631	0.563529	TCONS_l2_00005785						BROAD Institute lincRNA (XLOC_l2_003065), lincRNA [TCONS_l2_00005785]	XLOC_l2_003065
583	oebiotech_05392	1044.89	417.212	564.635	688.905	0.399288	0.540377	0.659309	ENST00000548203				NA			NA	NA
584	oebiotech_14268	347.036	159.811	173.447	214.806	0.460502	0.499794	0.618973	BC042382		Hs.668313	BC042382	NA		CDNA clone IMAGE:5302826	NA	NA
585	oebiotech_16094	1084.37	547.242	506.075	656.131	0.504662	0.466698	0.605079	D82348			D82348	NA	Homo sapiens mRNA for 5-aminoimidazole-4-carboxamide-1-beta-D-ribon ucleotide transformylase/inosinicase, complete cds		NA	NA
586	oebiotech_26612	799.989	413.688	396.221	447.177	0.517117	0.495283	0.558978	TCONS_l2_00014674				NA			NA	NA
587	oebiotech_21410	1041.87	463.193	506.192	691.113	0.444578	0.485849	0.663337	NR_027624	NR_027624			NA	Homo sapiens basic leucine zipper and W2 domains 2 (BZW2), transcript variant 3, non-coding RNA		NA	NA
588	oebiotech_12247	1914.81	1139.06	978.003	905.121	0.594868	0.510757	0.472694	Y10151		Hs.546246	Y10151	NA		Corticotropin releasing hormone receptor 2	NA	NA
589	A_21_P0011392	459.621	217.178	228.873	280.855	0.472516	0.49796	0.611058	TCONS_l2_00009401	NR_033735		NR_033735	THC2607431	arginine-glutamic acid dipeptide (RE) repeats pseudogene 3	Homo sapiens arginine-glutamic acid dipeptide (RE) repeats pseudogene 3 (REREP3), non-coding RNA [NR_033735]	REREP3	arginine-glutamic acid dipeptide (RE) repeats pseudogene 3
590	oebiotech_11970	845.214	336.111	439.512	588.01	0.397664	0.520001	0.695694	CR599628		Hs.429	CR599628	NA		ATP synthase, H+ transporting, mitochondrial F0 complex, subunit C3 (subunit 9)	NA	NA
591	oebiotech_15964	2389.11	1096.76	1093.88	1636.12	0.459067	0.45786	0.684825	CR625502			CR625502	NA	full-length cDNA clone CS0DI084YC14 of Placenta Cot 25-normalized of Homo sapiens (human)		NA	NA
592	oebiotech_19210	523.301	240.203	346.405	248.254	0.459015	0.661961	0.474401	uc002nnl.1				NA			NA	NA
593	oebiotech_17548	795.83	561.345	318.136	407.222	0.705359	0.399754	0.511695	ENST00000502001				NA			NA	NA
594	oebiotech_26116	306.008	145.185	190.582	149.882	0.474449	0.6228	0.489798	TCONS_l2_00008531				NA			NA	NA
595	oebiotech_16201	443.213	160.569	275.753	284.628	0.362283	0.622167	0.642192	Z70703		Hs.546584	Z70703	NA		Integral membrane glycoprotein-like	NA	NA
596	oebiotech_22476	528.302	297.248	246.627	291.273	0.562648	0.46683	0.551339	NR_044991	NR_044991			NA			NA	NA
597	A_21_P0013677	330.922	198.371	178.022	148.685	0.59945	0.537957	0.449305	NR_026868	NR_026868	Hs.643597	NR_026868	THC2477193	ankyrin repeat domain 19, pseudogene	Homo sapiens ankyrin repeat domain 19, pseudogene (ANKRD19P), non-coding RNA [NR_026868]	ANKRD19P	ankyrin repeat domain 19, pseudogene
598	oebiotech_27408	2219.18	1100.37	1162.18	1239.79	0.495844	0.523696	0.558668	TCONS_l2_00025783				NA			NA	NA
599	oebiotech_21254	3004.58	1871.7	1238.08	1700.75	0.622949	0.412065	0.566053	NR_026890	NR_026890			NA	Homo sapiens ribosomal protein SA pseudogene 9 (RPSAP9), non-coding RNA		NA	NA
600	oebiotech_26420	1541.5	846.959	910.333	690.538	0.549437	0.590548	0.447964	TCONS_l2_00011975				NA			NA	NA
601	oebiotech_26083	396.173	193.806	193.02	242.299	0.489196	0.487211	0.6116	TCONS_l2_00008411				NA			NA	NA
602	oebiotech_13789	252.411	123.6	123.977	153.253	0.489676	0.49117	0.607155	CR621362		Hs.591642	CR621362	NA		BRCA1 associated RING domain 1	NA	NA
603	oebiotech_22629	321.658	172.718	143.924	195.881	0.536962	0.447445	0.608973	NR_045789	NR_045789			NA	Homo sapiens NOP2/Sun domain family, member 4 (NSUN4), transcript variant 4, non-coding RNA		NA	NA
604	oebiotech_14865	2449.05	1340.78	1099.64	1457.89	0.54747	0.449007	0.595289	BC005066		Hs.463010	BC005066	NA		CDNA clone IMAGE:3347954	NA	NA
605	A_33_P3628409	286.199	129.877	152.356	173.442	0.4538	0.532344	0.60602	NR_037701	NR_037701	Hs.56876	NR_037701	THC2601326	DKFZp434H1419	Homo sapiens DKFZp434H1419 (PKI55), non-coding RNA [NR_037701]	PKI55	DKFZp434H1419
606	oebiotech_12771	434.281	239.032	248.775	202.038	0.550409	0.572845	0.465224	CR614561		Hs.702993	CR614561	NA		Full-length cDNA clone CS0DI072YL01 of Placenta Cot 25-normalized of Homo sapiens (human)	NA	NA
607	oebiotech_22896	378.719	178.494	194.464	230.545	0.47131	0.513478	0.60875	NR_049755	NR_049755			NA	Homo sapiens ribonuclease P/MRP 14kDa subunit (RPP14), transcript variant 3, non-coding RNA		NA	NA
608	A_21_P0000447	280.415	173.285	135.638	138.244	0.617959	0.483705	0.492997	NR_003326	NR_003326		NR_003326		small nucleolar RNA, C/D box 116-11	Homo sapiens small nucleolar RNA, C/D box 116-11 (SNORD116-11), small nucleolar RNA [NR_003326]	SNORD116-11	small nucleolar RNA, C/D box 116-11
609	A_21_P0000391	774.154	363.988	403.09	466.161	0.470175	0.520685	0.602155	NR_003075	NR_003075		NR_003075		small nucleolar RNA, C/D box 93	Homo sapiens small nucleolar RNA, C/D box 93 (SNORD93), small nucleolar RNA [NR_003075]	SNORD93	small nucleolar RNA, C/D box 93
610	oebiotech_21476	544.805	268.525	284.566	312.079	0.492882	0.522326	0.572828	NR_027962	NR_027962			NA	Homo sapiens tRNA-yW synthesizing protein 3 homolog (S		NA	NA
611	oebiotech_28216	1351.76	633.358	771.774	745.61	0.468544	0.57094	0.551585	uc.285+				NA		exonic	NA	NA
612	A_21_P0009999	223.938	117.787	105.661	133.306	0.525979	0.471829	0.595279	TCONS_00028299						BROAD Institute lincRNA (XLOC_013639), lincRNA [TCONS_00028299]	XLOC_013639
613	oebiotech_26353	16173	8987.28	6540.94	10656.8	0.555698	0.404437	0.658926	TCONS_l2_00011130				NA			NA	NA
614	oebiotech_20791	243.909	109.258	151.183	130.141	0.447946	0.619835	0.533563	NR_002779	NR_002779			NA	Homo sapiens nudix (nucleoside diphosphate linked moiety X)-type motif 9 pseudogene 1 (NUDT9P1), non-coding RNA		NA	NA
615	oebiotech_00053	732.707	446.349	336.093	388.657	0.609178	0.458701	0.53044	ENST00000357591				NA		CTBP1 antisense RNA 1 (non-protein coding) [Source:HGNC Symbol;Acc:28307]	NA	NA
616	oebiotech_21581	1831.81	779.244	907.722	1289.71	0.425395	0.495532	0.704061	NR_029402	NR_029402			NA	Homo sapiens chaperonin containing TCP1, subunit 7 (eta) (CCT7), transcript variant 5, non-coding RNA		NA	NA
617	A_21_P0013222	461.368	236.232	213.297	289.316	0.512026	0.462314	0.627083	TCONS_l2_00025956						BROAD Institute lincRNA (XLOC_l2_013457), lincRNA [TCONS_l2_00025956]	XLOC_l2_013457
618	oebiotech_10834	859.735	399.536	456.381	517.38	0.46472	0.530839	0.60179	AK307948			AK307948	NA	Homo sapiens cDNA, FLJ97896		NA	NA
619	A_21_P0011123	313.972	148.193	161.782	191.653	0.471995	0.515274	0.610413	ENST00000424756		Hs.147563	BX648740	THC2633320	Similar to FRAS1-related extracellular matrix protein 2 precursor (ECM3 homolog)	Q96G65_HUMAN (Q96G65) Mitochondrial intermediate peptidase, partial (12%) [THC2633320]	XLOC_l2_003627
620	A_21_P0011679	424.788	192.809	277.667	212.713	0.453894	0.65366	0.500752	TCONS_l2_00012377						BROAD Institute lincRNA (XLOC_l2_006640), lincRNA [TCONS_l2_00012377]	XLOC_l2_006640
621	A_21_P0000380	841.803	455.029	412.064	473.015	0.540541	0.489501	0.561907	NR_003057	NR_003057		NR_003057		small nucleolar RNA, C/D box 69	Homo sapiens small nucleolar RNA, C/D box 69 (SNORD69), small nucleolar RNA [NR_003057]	SNORD69	small nucleolar RNA, C/D box 69
622	A_21_P0000206	1163.76	609.088	548.483	702.468	0.523381	0.471304	0.603621	NR_000006	NR_000006		NR_000006	THC2493969	small nucleolar RNA, C/D box 21	Homo sapiens small nucleolar RNA, C/D box 21 (SNORD21), small nucleolar RNA [NR_000006]	SNORD21	small nucleolar RNA, C/D box 21
623	oebiotech_24549	497.082	314.919	194.011	299.753	0.633535	0.390299	0.603025	TCONS_00018337				NA			NA	NA
624	oebiotech_26084	507.751	241.41	261.691	309.165	0.47545	0.515392	0.608891	TCONS_l2_00008415				NA			NA	NA
625	oebiotech_15310	425.384	175.012	245.484	268.317	0.411421	0.577087	0.630764	CR603563			CR603563	NA	full-length cDNA clone CS0DF008YE14 of Fetal brain of Homo sapiens (human)		NA	NA
626	A_21_P0003114	3539.09	1965.36	1727.25	1957.97	0.55533	0.48805	0.553241	Hs.131918	XR_110050	Hs.131918	XR_110050	THC2610265	uncharacterized LOC100506301	PREDICTED: Homo sapiens hypothetical LOC100506301 (LOC100506301), miscRNA [XR_110050]	LOC100506301	uncharacterized LOC100506301
627	A_21_P0009603	702.535	304.564	453.58	376.697	0.433521	0.645633	0.536197	TCONS_00026600						BROAD Institute lincRNA (XLOC_012626), lincRNA [TCONS_00026600]	XLOC_012626
628	oebiotech_16935	411.886	213.186	241.133	204.363	0.517585	0.585436	0.496165	ENST00000436656				NA		growth arrest-specific 5 (non-protein coding) [Source:HGNC Symbol;Acc:16355]	NA	NA
629	oebiotech_22009	3729.43	1582.15	1867.87	2644.74	0.424235	0.500846	0.709155	NR_036624	NR_036624			NA	Homo sapiens voltage-dependent anion channel 1 (VDAC1), transcript variant 3, non-coding RNA		NA	NA
630	oebiotech_26292	359.147	153.451	173.41	262.68	0.427265	0.482837	0.731398	TCONS_l2_00010222				NA			NA	NA
631	oebiotech_00445	41669.7	27983.7	16349.6	23878.3	0.671561	0.392362	0.573037	ENST00000416229				NA			NA	NA
632	oebiotech_18385	781.646	497.152	403.077	359.841	0.636032	0.515677	0.460363	ENST00000548057				NA			NA	NA
633	oebiotech_11770	513.551	252.617	278.011	291.504	0.491902	0.54135	0.567623	AY315621		Hs.160556	AY315621	NA		Acetyl-Coenzyme A carboxylase alpha	NA	NA
634	A_21_P0011580	2122.18	1286.38	874.159	1284.89	0.606159	0.411916	0.605458	TCONS_l2_00011143						BROAD Institute lincRNA (XLOC_l2_006025), lincRNA [TCONS_l2_00011143]	XLOC_l2_006025
635	A_32_P57702	1638.05	676.776	849.971	1155.42	0.413161	0.518893	0.705368	NR_033245	NR_033245		NR_033245	THC2530030	glycine cleavage system protein H (aminomethyl carrier) pseudogene	Homo sapiens glycine cleavage system protein H (aminomethyl carrier) pseudogene (LOC641746), non-coding RNA [NR_033245]	LOC641746	glycine cleavage system protein H (aminomethyl carrier) pseudogene
636	oebiotech_12293	406.319	228.231	202.941	219.043	0.561705	0.499464	0.539091	Z36779		Hs.77876	Z36779	NA		Armadillo repeat containing 6	NA	NA
637	oebiotech_21466	416.165	203.835	221.911	241.113	0.489795	0.533229	0.57937	NR_027862	NR_027862			NA	Homo sapiens histone acetyltransferase 1 (HAT1), transcript variant 2, non-coding RNA		NA	NA
638	oebiotech_27427	231.4	114.834	105.553	154.777	0.496258	0.45615	0.668871	TCONS_l2_00025880				NA			NA	NA
639	oebiotech_26090	449.581	232.49	267.416	221.41	0.517126	0.594811	0.49248	TCONS_l2_00008475				NA			NA	NA
640	oebiotech_20185	389.512	209.285	185.97	230.117	0.5373	0.477443	0.590784	uc010big.2				NA			NA	NA
641	oebiotech_27254	1470.8	706.9	773.864	882.317	0.480624	0.526153	0.59989	TCONS_l2_00022942				NA			NA	NA
642	oebiotech_24418	323.621	171.75	145.141	206.383	0.530713	0.448491	0.637731	TCONS_00017093				NA			NA	NA
643	A_24_P314583	722.296	315.914	472.142	383.706	0.437375	0.653668	0.53123	NR_027902	NR_027902		NR_027902	THC2487701	long intergenic non-protein coding RNA 303	Homo sapiens long intergenic non-protein coding RNA 303 (LINC00303), non-coding RNA [NR_027902]	LINC00303	long intergenic non-protein coding RNA 303
644	oebiotech_26553	2134.76	1029.56	1096.45	1311.18	0.482283	0.513619	0.614206	TCONS_l2_00013902				NA			NA	NA
645	oebiotech_11083	249.859	111.248	132.237	161.378	0.445243	0.529247	0.645875	AF306690		Hs.591412	AF306690	NA		DNA cross-link repair 1B (PSO2 homolog, S. cerevisiae)	NA	NA
646	oebiotech_19858	493.667	183.089	287.561	348.085	0.370876	0.5825	0.7051	uc003wlb.2				NA			NA	NA
647	A_33_P3247753	580.249	264.636	378.181	297.504	0.456073	0.651756	0.512718	NR_003255	NR_003255	Hs.655977	NR_003255	THC2661295	TSIX transcript, XIST antisense RNA (non-protein coding)	Homo sapiens TSIX transcript, XIST antisense RNA (non-protein coding) (TSIX), antisense RNA [NR_003255]	TSIX	TSIX transcript, XIST antisense RNA (non-protein coding)
648	oebiotech_27899	12423.7	5583.9	6435.61	8147.7	0.449454	0.518009	0.655817	TCONS_l2_00030233				NA			NA	NA
649	oebiotech_10605	684.516	411.176	469.899	253.521	0.600682	0.68647	0.370366	OTTHUMT00000023025				NA			NA	NA
650	A_21_P0011297	558.916	260.611	348.554	293.829	0.466279	0.623624	0.525712	TCONS_l2_00008479			AL832775	THC2564482	hect domain and RLD 2 pseudogene 9	BROAD Institute lincRNA (XLOC_l2_004594), lincRNA [TCONS_l2_00008479]	HERC2P9	hect domain and RLD 2 pseudogene 9
651	A_32_P76853	486.416	214.94	282.146	290.716	0.441885	0.58005	0.59767	NR_033933	NR_033933		NR_033933	THC2529570	golgin A8 family, member A pseudogene	Homo sapiens golgin A8 family, member A pseudogene (LOC653075), non-coding RNA [NR_033933]	LOC653075	golgin A8 family, member A pseudogene
652	oebiotech_22062	482.819	300.981	184.598	310.611	0.623382	0.382334	0.643328	NR_037172_2	NR_037172_2			NA	Homo sapiens uncharacterized LOC100507547 (LOC100507547), transcript variant 4, non-coding RNA		NA	NA
653	oebiotech_11707	849.634	396.99	428.468	553.572	0.467248	0.504297	0.651542	AJ534888		Hs.160556	AJ534888	NA		Acetyl-Coenzyme A carboxylase alpha	NA	NA
654	oebiotech_21064	285.033	139.306	161.405	158.147	0.488737	0.566268	0.554836	NR_024374	NR_024374			NA	Homo sapiens DEAD/H (Asp-Glu-Ala-Asp/His) box polypeptide 11-like (LOC642846), non-coding RNA		NA	NA
655	oebiotech_26193	805.395	304.904	442.506	596.018	0.378577	0.549427	0.740032	TCONS_l2_00009083				NA			NA	NA
656	oebiotech_16117	1489.29	672.516	870.192	869.99	0.451568	0.5843	0.584164	CR594333		Hs.388255	CR594333	NA		Chromosome 16 open reading frame 61	NA	NA
657	oebiotech_15462	1868.01	965.954	934.772	1112.72	0.517103	0.500411	0.595671	AK056594		Hs.657279	AK056594	NA		CDNA FLJ32032 fis, clone NTONG2000231	NA	NA
658	A_23_P381368	725.74	357.094	378.253	436.275	0.492041	0.521196	0.601145	NM_002148	NM_002148	Hs.123070	NM_002148	THC2475937	Homeobox D10	Homo sapiens homeobox D10 (HOXD10), mRNA [NM_002148]	HOXD10	homeobox D10
659	oebiotech_04853	3175.42	1510.23	2122.95	1539.72	0.475599	0.668558	0.484886	ENST00000531661				NA			NA	NA
660	oebiotech_19512	243.617	117.736	114.435	165.522	0.483283	0.469733	0.679433	uc003emd.1	NR_003111			NA			NA	NA
661	oebiotech_02209	481.231	252.497	240.556	283.085	0.52469	0.499876	0.588253	ENST00000448208	NR_046723.1			NA		SGOL1 antisense RNA 1 (non-protein coding) [Source:HGNC Symbol;Acc:41081]	NA	NA
662	A_21_P0000236	13119.3	8126.87	5747.82	7458.54	0.619458	0.438118	0.568515	NR_002326	NR_002326	Hs.728627	NR_002326	THC2505808	Ribosomal protein S2	Homo sapiens small nucleolar RNA, H/ACA box 64 (SNORA64), small nucleolar RNA [NR_002326]	SNORA64	small nucleolar RNA, H/ACA box 64
663	oebiotech_11395	379.581	140.265	249.698	240.945	0.369526	0.657825	0.634766	L40522		Hs.535014	L40522	NA		POM121 membrane glycoprotein (rat) pseudogene	NA	NA
664	oebiotech_08318	252.224	144.36	108.009	158.796	0.572347	0.428226	0.629584	ENST00000577041				NA		breast cancer anti-estrogen resistance 4 (non-protein coding) [Source:HGNC Symbol;Acc:22170]	NA	NA
665	oebiotech_15976	686.827	309.395	401.16	402.852	0.45047	0.584076	0.58654	AK125741		Hs.471243	AK125741	NA		Zinc finger, MYM-type 1	NA	NA
666	A_24_P84822	1877.49	833.001	1060.82	1156.4	0.443679	0.565024	0.61593	NR_034021	NR_027028	Hs.654588	NR_027028	NP1145845	glucuronidase, beta pseudogene 1	Homo sapiens glucuronidase, beta pseudogene 1 (GUSBP1), transcript variant 3, non-coding RNA [NR_027028]	GUSBP1	glucuronidase, beta pseudogene 1
667	oebiotech_10085	220.33	108.371	137.101	111.181	0.491855	0.622253	0.504612	OTTHUMT00000049932				NA			NA	NA
668	oebiotech_18904	201.009	100.024	102.884	121.974	0.497612	0.511838	0.606809	uc001vef.1	NR_002605			NA			NA	NA
669	oebiotech_23768	1113.04	478.235	631.722	705.593	0.429665	0.567565	0.633933	TCONS_00009228				NA			NA	NA
670	oebiotech_19478	258.991	140.691	124.203	153.695	0.543226	0.479565	0.593437	uc003bze.1				NA			NA	NA
671	oebiotech_12024	854.896	383.187	423.705	595.668	0.448227	0.495622	0.696773	CR615359		Hs.331431	CR615359	NA		PDS5, regulator of cohesion maintenance, homolog A (S. cerevisiae)	NA	NA
672	oebiotech_17702	540.358	183.989	348.242	381.237	0.340495	0.644466	0.705527	ENST00000509065				NA			NA	NA
673	oebiotech_20362	52717	27938	24454	33205.7	0.529962	0.463873	0.629886	uc010ppt.1				NA			NA	NA
674	A_21_P0011340	207.202	114.365	92.9415	129.656	0.551949	0.448554	0.625744	NR_038274	NR_038273	Hs.150824	NR_038273	THC2593766	uncharacterized LOC100506874	Homo sapiens uncharacterized LOC100506874 (LOC100506874), transcript variant 1, non-coding RNA [NR_038273]	LOC100506874	uncharacterized LOC100506874
675	oebiotech_04070	624.432	311.181	319.918	378.952	0.498342	0.512334	0.606874	ENST00000519694				NA		HOXA cluster antisense RNA 4 (non-protein coding) [Source:HGNC Symbol;Acc:40281]	NA	NA
676	A_21_P0010300	5300.84	3120.82	2269.39	3261.41	0.58874	0.428119	0.615264	TCONS_00029178						BROAD Institute lincRNA (XLOC_014118), lincRNA [TCONS_00029178]	XLOC_014118
677	oebiotech_24358	2991.11	1653.73	1441.73	1740.82	0.552882	0.482005	0.581996	TCONS_00016340				NA			NA	NA
678	oebiotech_20506	279.908	141.319	121.757	197.801	0.504877	0.434991	0.706662	uc011aia.1				NA			NA	NA
679	oebiotech_22897	7744.24	2507.4	4194.01	6854.91	0.323775	0.541565	0.885162	NR_049759	NR_049759			NA	Homo sapiens interferon induced transmembrane protein 3 (IFITM3), transcript variant 2, non-coding RNA		NA	NA
680	oebiotech_12037	1134.5	664.329	529.633	644.276	0.585572	0.466844	0.567896	CR620428		Hs.534202	CR620428	NA		Full-length cDNA clone CS0DD007YD20 of Neuroblastoma Cot 50-normalized of Homo sapiens (human)	NA	NA
681	A_21_P0002732	316.591	143.618	198.04	173.605	0.453638	0.625539	0.548359	TCONS_00005503		Hs.628261	DA372386			DA372386 BRTHA2 Homo sapiens cDNA clone BRTHA2002622 5', mRNA sequence [DA372386]	XLOC_002603
682	A_33_P3355407	56689.2	34349.1	25812	32037.5	0.605919	0.455325	0.565142	Hs.469723	NR_004404	Hs.469723	NR_004404	THC2518956	RNA, U105A small nucleolar	Homo sapiens RNA, U105A small nucleolar (RNU105A), small nucleolar RNA [NR_004404]	RNU105A	RNA, U105A small nucleolar
683	oebiotech_17447	247.34	143.344	147.331	111.882	0.579545	0.595663	0.452342	ENST00000499713				NA		SEC24B antisense RNA 1 (non-protein coding) [Source:HGNC Symbol;Acc:44003]	NA	NA
684	oebiotech_01131	490.172	212.902	332.609	259.962	0.434342	0.678555	0.530349	ENST00000428888				NA			NA	NA
685	oebiotech_16383	590.577	259.937	353.56	351.36	0.440141	0.598669	0.594943	NR_023917	NR_023917			NA	Homo sapiens phosphatase and tensin homolog pseudogene 1 (PTENP1), non-coding RNA	PTENP1	NA	NA
686	oebiotech_12498	252.94	153.616	153.997	107.538	0.607323	0.608827	0.425151	AF161921			AF161921	NA	Homo sapiens clone G7 C-C chemokine receptor 5 (CCR5) gene, partial cds		NA	NA
687	oebiotech_22638	632.219	301.269	322.656	409.146	0.476526	0.510355	0.647159	NR_045862	NR_045862			NA	Homo sapiens armadillo repeat containing, X-linked 4 (ARMCX4), transcript variant 5, non-coding RNA		NA	NA
688	oebiotech_11394	1136.74	522.278	639.544	692.745	0.459454	0.562614	0.609416	L40518		Hs.675815	L40518	NA		Glucuronidase, beta-like 2	NA	NA
689	A_19_P00327415	2912.73	1386.59	1783.55	1575.12	0.476045	0.612329	0.540773	TCONS_00012240						BROAD Institute lincRNA (XLOC_005798), lincRNA [TCONS_00012240]	XLOC_005798
690	A_19_P00321014	416.168	270.711	199.865	210.258	0.650486	0.48025	0.505224	XR_110931	XR_110931	Hs.691047	XR_110931	THC2496281		PREDICTED: Homo sapiens hypothetical LOC100506661 (LOC100506661), miscRNA [XR_110931]	LOC100506661
691	oebiotech_16941	421.353	161.131	299.081	245.277	0.382413	0.709811	0.582118	ENST00000436889				NA			NA	NA
692	oebiotech_16066	365.849	163.03	204.402	232.742	0.445623	0.558707	0.636171	AK057760		Hs.444969	AK057760	NA		Mediator of cell motility 1	NA	NA
693	oebiotech_19665	735.037	316.005	461.931	431.248	0.429917	0.628446	0.586703	uc003lqz.2				NA			NA	NA
694	A_21_P0013685	765.603	362.435	387.515	507.211	0.473399	0.506156	0.662498	TCONS_l2_00029566						BROAD Institute lincRNA (XLOC_l2_015351), lincRNA [TCONS_l2_00029566]	XLOC_l2_015351
695	oebiotech_20198	1177.08	649.761	678.419	587.363	0.55201	0.576358	0.499	uc010cfp.1				NA			NA	NA
696	oebiotech_17352	590.686	346.248	279.25	338.519	0.586178	0.472755	0.573095	ENST00000483140				NA		C17orf76 antisense RNA 1 (non-protein coding) [Source:HGNC Symbol;Acc:28619]	NA	NA
697	oebiotech_05275	252.463	135.369	153.722	122.874	0.536193	0.608889	0.4867	ENST00000545158				NA			NA	NA
698	oebiotech_06399	512.774	289.121	242.836	305.308	0.563837	0.473572	0.595405	ENST00000560295				NA			NA	NA
699	oebiotech_06462	1013.93	475.785	557.229	626.414	0.46925	0.549575	0.61781	ENST00000560706				NA		OIP5 antisense RNA 1 (non-protein coding) [Source:HGNC Symbol;Acc:43563]	NA	NA
700	oebiotech_22655	605.303	290.733	289.576	419.715	0.480309	0.478398	0.693396	NR_046070	NR_046070			NA	Homo sapiens chromodomain helicase DNA binding protein 1-like (CHD1L), transcript variant 6, non-coding RNA		NA	NA
701	oebiotech_07952	312.872	126.623	165.714	232.562	0.404712	0.529656	0.743316	ENST00000570140				NA			NA	NA
702	A_21_P0013065	635.625	314.227	292.781	444.884	0.494359	0.460619	0.699916	TCONS_l2_00024643						BROAD Institute lincRNA (XLOC_l2_012902), lincRNA [TCONS_l2_00024643]	XLOC_l2_012902
703	oebiotech_18442	583.229	337.609	281.265	333.239	0.578863	0.482255	0.57137	ENST00000550019				NA			NA	NA
704	A_19_P00319108	218.716	125.125	102.562	130.068	0.572089	0.468928	0.59469	NR_038889	NR_038889	Hs.561708	NR_038889	THC2500811	uncharacterized LOC401320	Homo sapiens uncharacterized LOC401320 (LOC401320), non-coding RNA [NR_038889]	LOC401320	uncharacterized LOC401320
705	A_21_P0009864	620.209	302.397	381.324	330.267	0.487573	0.614832	0.532509	TCONS_00027960				THC2740045		BROAD Institute lincRNA (XLOC_013581), lincRNA [TCONS_00027960]	XLOC_013581
706	A_21_P0003808	567.159	345.609	253.218	333.391	0.609369	0.446467	0.587827	TCONS_00008681						BROAD Institute lincRNA (XLOC_004197), lincRNA [TCONS_00008681]	XLOC_004197
707	oebiotech_20782	790.811	384.194	435.779	472.567	0.485823	0.551054	0.597573	NR_002726	NR_002726			NA	Homo sapiens heterogeneous nuclear ribonucleoprotein A3 pseudogene 1 (HNRNPA3P1), non-coding RNA		NA	NA
708	oebiotech_22294	423.713	247.197	200.18	246.072	0.583408	0.472442	0.580751	NR_038329	NR_038329			NA	Homo sapiens tektin 4 pseudogene 2 (TEKT4P2), transcript variant 3, non-coding RNA		NA	NA
709	A_21_P0006415	296.656	148.092	202.416	139.613	0.499204	0.682326	0.470624	TCONS_00016971		Hs.246477	AL832542	THC2594327	MRNA; cDNA DKFZp547D1617 (from clone DKFZp547D1617)	BROAD Institute lincRNA (XLOC_007942), lincRNA [TCONS_00016971]	XLOC_007942
710	oebiotech_01256	244.763	121.465	165.634	116.84	0.496255	0.676714	0.477361	ENST00000430883				NA			NA	NA
711	A_21_P0013238	357.123	201.582	174.274	208.051	0.564462	0.487994	0.582575	TCONS_l2_00025992						BROAD Institute lincRNA (XLOC_l2_013467), lincRNA [TCONS_l2_00025992]	XLOC_l2_013467
712	oebiotech_08743	263.358	153.021	111.678	171.685	0.581038	0.424054	0.651909	OTTHUMT00000322480				NA			NA	NA
713	A_19_P00805212	209.802	85.6493	112.451	154.236	0.408238	0.535987	0.735152	NR_027005	NR_027005	Hs.433062	NR_027005	THC2502979		Homo sapiens chromosome 6 open reading frame 147 (C6orf147), non-coding RNA [NR_027005]	C6orf147
714	A_21_P0014466	603.33	249.507	455.562	311.009	0.41355	0.755079	0.515487	XR_109952	XR_109952		XR_109952		uncharacterized LOC100507307	PREDICTED: Homo sapiens hypothetical LOC100507307 (LOC100507307), miscRNA [XR_109952]	LOC100507307	uncharacterized LOC100507307
715	oebiotech_27213	16854.1	8320.64	8267.46	11238.8	0.493685	0.49053	0.666828	TCONS_l2_00022611				NA			NA	NA
716	A_19_P00315603	778.785	357.017	498.405	428.969	0.458428	0.639977	0.550818	TCONS_l2_00030536						BROAD Institute lincRNA (XLOC_l2_015760), lincRNA [TCONS_l2_00030536]	XLOC_l2_015760
717	oebiotech_20808	7121.86	3515.45	3714.84	4470.7	0.493614	0.521611	0.627744	NR_002927	NR_002927			NA	Homo sapiens heat shock protein 90kDa alpha (cytosolic), class B member 4, pseudogene (HSP90AB4P), non-coding RNA		NA	NA
718	oebiotech_24243	9442.69	3752.7	7442.03	4873.88	0.397418	0.788126	0.516153	TCONS_00014923				NA			NA	NA
719	A_21_P0012200	17832.5	8116.33	9043.16	12507.6	0.455142	0.507116	0.701394	TCONS_l2_00017196				THC2524192		RL23_PONPY (Q5REU2) 60S ribosomal protein L23, partial (98%) [THC2524192]	XLOC_l2_009184
720	oebiotech_22504	331.878	200.343	133.711	220.933	0.603663	0.40289	0.665706	NR_045033	NR_045033			NA			NA	NA
721	oebiotech_07727	11939.2	7045.04	6706.41	5836.94	0.590078	0.561714	0.48889	ENST00000568708				NA			NA	NA
722	oebiotech_12314	675.043	319.662	359.449	433.95	0.473543	0.532483	0.642848	Z48605			Z48605	NA	H.sapiens partial mRNA for pyrophosphatase		NA	NA
723	oebiotech_19176	5727.3	2862.53	2870.87	3711.51	0.499805	0.50126	0.648038	uc002jsa.1				NA			NA	NA
724	A_21_P0014214	2552.95	1224.29	1503.55	1469.34	0.47956	0.588948	0.575546	XR_108886	XR_108886		XR_108886		uncharacterized LOC100507056	PREDICTED: Homo sapiens hypothetical LOC100507056 (LOC100507056), miscRNA [XR_108886]	LOC100507056	uncharacterized LOC100507056
725	oebiotech_11031	894.852	436.819	515.602	517.723	0.488147	0.576187	0.578557	AF147357		Hs.130293	AF147357	NA		Cisplatin resistance-associated overexpressed protein	NA	NA
726	A_21_P0014088	646.546	406.059	339.583	319.94	0.628043	0.525226	0.494844	Hs.639379	XR_108395	Hs.639379	XR_108395	THC2505714	uncharacterized LOC100506439	PREDICTED: Homo sapiens hypothetical LOC100506439 (LOC100506439), miscRNA [XR_108395]	LOC100506439	uncharacterized LOC100506439
727	oebiotech_16139	434.513	197.938	235.453	287.336	0.45554	0.541878	0.661284	D83077		Hs.368214	D83077	NA		Tetratricopeptide repeat domain 3	NA	NA
728	oebiotech_12666	1906.51	861.145	1050.16	1251.71	0.451686	0.550825	0.656544	EF036488		Hs.109059	EF036488	NA		Mitochondrial ribosomal protein L12	NA	NA
729	oebiotech_00810	4786.06	2263.47	3078.28	2573.06	0.47293	0.643176	0.537616	ENST00000422675				NA			NA	NA
730	oebiotech_00402	308.392	192.708	140.764	176.847	0.624881	0.456444	0.573451	ENST00000415412				NA			NA	NA
731	oebiotech_21564	530.731	249.349	246.098	398.656	0.469821	0.463696	0.751144	NR_028588	NR_028588			NA	Homo sapiens enoyl-CoA delta isomerase 2 (ECI2), transcript variant 4, non-coding RNA		NA	NA
732	oebiotech_21769	479.781	240.024	247.847	304.011	0.500279	0.516585	0.633647	NR_033735	NR_033735			NA	Homo sapiens arginine-glutamic acid dipeptide (RE) repeats pseudogene 3 (REREP3), non-coding RNA		NA	NA
733	A_21_P0001600	248.155	132.016	161.181	117.624	0.531992	0.649517	0.473995	TCONS_00001756						BROAD Institute lincRNA (XLOC_001124), lincRNA [TCONS_00001756]	XLOC_001124
734	oebiotech_08791	688.643	378.647	319.507	442.582	0.549845	0.463965	0.642687	OTTHUMT00000042822				NA			NA	NA
735	oebiotech_28194	285.165	118.615	141.179	227.69	0.415951	0.495077	0.79845	uc.265+				NA		exonic	NA	NA
736	oebiotech_16719	457.419	214.726	309.37	237.009	0.469431	0.676339	0.518144	ENST00000423770				NA			NA	NA
737	oebiotech_14821	449.091	238.808	218.149	286.017	0.531759	0.485756	0.636881	BC037740		Hs.597434	BC037740	NA		CDNA clone IMAGE:5263531	NA	NA
738	A_21_P0000235	713.231	410.247	348.005	418.206	0.575196	0.487927	0.586355	NR_002325	NR_002325	Hs.728658	NR_002325	THC2508917	Small nucleolar RNA, H/ACA box 6	Homo sapiens small nucleolar RNA, H/ACA box 6 (SNORA6), small nucleolar RNA [NR_002325]	SNORA6	small nucleolar RNA, H/ACA box 6
739	oebiotech_08170	37417.6	17934.8	23274.1	20658.6	0.479313	0.622009	0.552108	ENST00000574086				NA			NA	NA
740	oebiotech_27344	279.55	106.756	175.692	192.242	0.381886	0.62848	0.687684	TCONS_l2_00024781				NA			NA	NA
741	oebiotech_13581	434.526	253.475	187.584	285.682	0.583338	0.431698	0.657456	AK056312		Hs.655744	AK056312	NA		CDNA FLJ31750 fis, clone NT2RI2007406	NA	NA
742	A_21_P0012923	792.262	350.499	530.14	443.851	0.442402	0.669147	0.560232	TCONS_l2_00023049		Hs.532104	AL833206	THC2620631	Hypothetical protein LOC285638	BROAD Institute lincRNA (XLOC_l2_012173), lincRNA [TCONS_l2_00023049]	XLOC_l2_012173
743	A_21_P0001110	440.693	315.992	197.128	227.976	0.717033	0.447313	0.517313	TCONS_00000490				THC2543326		TOP3_VIBCH (Q9KQF5) DNA topoisomerase 3 (DNA topoisomerase III) , partial (3%) [THC2543326]	XLOC_000746
744	oebiotech_12829	282.827	158.03	133.761	177.694	0.558753	0.472944	0.62828	AX721149			AX721149	NA	Sequence 109 from Patent WO0220754		NA	NA
745	oebiotech_03671	1571.19	752.73	1046.8	821.425	0.479083	0.666247	0.522804	ENST00000512404				NA			NA	NA
746	A_33_P3518572	22515.9	10716.7	13779.9	12903.2	0.475964	0.612009	0.573071	NR_040245	NR_040245	Hs.355210	NR_040245	THC2504388	uncharacterized LOC100287314	Homo sapiens uncharacterized LOC100287314 (LOC100287314), non-coding RNA [NR_040245]	LOC100287314	uncharacterized LOC100287314
747	oebiotech_16672	9209.77	5919.88	4340.83	5076.15	0.642782	0.471329	0.55117	ENST00000420651				NA		TRAF3IP2 antisense RNA 1 (non-protein coding) [Source:HGNC Symbol;Acc:40005]	NA	NA
748	A_21_P0000541	1715.17	827.592	1088.08	936.17	0.482515	0.634388	0.545819	NR_027622	NR_027622	Hs.633070	NR_027622	THC2508892	four and a half LIM domains 1 pseudogene	Homo sapiens four and a half LIM domains 1 pseudogene (LOC100128164), transcript variant 1, non-coding RNA [NR_027622]	LOC100128164	four and a half LIM domains 1 pseudogene
749	oebiotech_03784	3963.82	1857.45	1944.77	2890.55	0.4686	0.49063	0.729233	ENST00000514608				NA			NA	NA
750	oebiotech_22125	1038.02	648.437	468.025	617.97	0.624684	0.450881	0.595333	NR_037647	NR_037647			NA	Homo sapiens FAD-dependent oxidoreductase domain containing 1 (FOXRED1), transcript variant 3, non-coding RNA		NA	NA
751	oebiotech_19437	1316.4	631.986	711.682	851.486	0.480086	0.540628	0.646829	uc002zxl.3				NA			NA	NA
752	oebiotech_07301	4522.02	2691.86	2064.03	2794.78	0.595279	0.45644	0.618036	ENST00000565783				NA			NA	NA
753	A_21_P0004289	262.69	138.557	170.295	129.233	0.527453	0.648271	0.491959	TCONS_00010078						BROAD Institute lincRNA (XLOC_004536), lincRNA [TCONS_00010078]	XLOC_004536
754	A_19_P00321040	599.872	266.248	411.859	332.304	0.443842	0.686578	0.553959	TCONS_00003085		Hs.580597	DB028315		Transcribed locus, moderately similar to XP_001098551.1 PREDICTED: hypothetical protein [Macaca mulatta]	DB028315 TESTI2 Homo sapiens cDNA clone TESTI2011177 5', mRNA sequence [DB028315]	XLOC_001824
755	oebiotech_22759	408.247	154.892	227.19	326.521	0.379407	0.5565	0.799812	NR_046402	NR_046402			NA	Homo sapiens polymerase (DNA directed), delta 1, catalytic subunit (POLD1), transcript variant 3, non-coding RNA		NA	NA
756	oebiotech_12248	2287.74	1234.53	1097.72	1494.05	0.539629	0.479827	0.653068	Y10152		Hs.546246	Y10152	NA		Corticotropin releasing hormone receptor 2	NA	NA
757	oebiotech_03331	225.744	109.287	144.129	123.58	0.48412	0.638461	0.547435	ENST00000505817				NA			NA	NA
758	oebiotech_12008	615.347	349.373	304.036	371.221	0.567766	0.49409	0.603271	CR611449		Hs.355952	CR611449	NA		LOC150223 protein	NA	NA
759	A_21_P0007210	567.721	316.607	272.253	359.256	0.557681	0.479553	0.632804	TCONS_00019299						BROAD Institute lincRNA (XLOC_009126), lincRNA [TCONS_00019299]	XLOC_009126
760	oebiotech_08884	1447.18	678.826	993.78	760.408	0.469069	0.686703	0.525442	OTTHUMT00000041548				NA			NA	NA
761	A_21_P0006639	497.738	236.51	326.022	270.696	0.475169	0.655007	0.543853	TCONS_00017767						BROAD Institute lincRNA (XLOC_008348), lincRNA [TCONS_00017767]	XLOC_008348
762	oebiotech_27835	16816.2	7030.73	9148.97	12514.8	0.418093	0.544057	0.744208	TCONS_l2_00029476				NA			NA	NA
763	oebiotech_21413	1098.78	543.947	671.24	615.056	0.495047	0.610897	0.559763	NR_027633	NR_027633			NA	Homo sapiens bromodomain containing 9 (BRD9), transcript variant 4, non-coding RNA		NA	NA
764	oebiotech_18783	289.272	135.528	166.133	182.169	0.468515	0.574316	0.629749	uc001nhd.2				NA			NA	NA
765	oebiotech_21137	444.347	217.859	225.847	302.224	0.490291	0.508267	0.680154	NR_024597	NR_024597			NA	Homo sapiens chromosome 11 open reading frame 73 (C11orf73), transcript variant 3, non-coding RNA		NA	NA
766	oebiotech_12029	238.067	136.365	110.877	151.515	0.572801	0.465741	0.636437	CR618363		Hs.75682	CR618363	NA		Enhancer of mRNA decapping 4	NA	NA
767	A_23_P60016	369.64	179.058	200.682	238.677	0.484413	0.542911	0.645701	NR_002734	NR_002734	Hs.647156	NR_002734		pituitary tumor-transforming 3, pseudogene	Homo sapiens pituitary tumor-transforming 3, pseudogene (PTTG3P), non-coding RNA [NR_002734]	PTTG3P	pituitary tumor-transforming 3, pseudogene
768	oebiotech_20475	209.087	97.0363	127.986	125.233	0.464096	0.612118	0.59895	uc010yug.1				NA			NA	NA
769	oebiotech_03264	2754.98	1227.8	1866.8	1559.44	0.445665	0.677607	0.566045	ENST00000504608				NA			NA	NA
770	A_23_P169873	321.787	225.811	134.113	188.775	0.701739	0.416775	0.586644	NR_002720	NR_002720	Hs.131910	NR_002720	THC2670399	transient receptor potential cation channel, subfamily C, member 2, pseudogene	Homo sapiens transient receptor potential cation channel, subfamily C, member 2, pseudogene (TRPC2), non-coding RNA [NR_002720]	TRPC2	transient receptor potential cation channel, subfamily C, member 2, pseudogene
771	oebiotech_26923	1175.34	806.838	544.7	635.026	0.68647	0.463439	0.540289	TCONS_l2_00018348				NA			NA	NA
772	A_21_P0011859	1309.83	582.225	793.265	836.9	0.444504	0.605624	0.638938	TCONS_l2_00014016						BROAD Institute lincRNA (XLOC_l2_007586), lincRNA [TCONS_l2_00014016]	XLOC_l2_007586
773	oebiotech_19030	9948.74	4287.62	5406.3	7317.45	0.430971	0.543416	0.735516	uc002avl.1				NA			NA	NA
774	oebiotech_06614	274.203	148.15	134.795	178	0.540294	0.491589	0.649154	ENST00000561676				NA			NA	NA
775	oebiotech_11225	433.122	192.525	248.454	293.831	0.444505	0.573636	0.678404	BC009728		Hs.530077	BC009728	NA		Paraoxonase 2	NA	NA
776	oebiotech_18846	3247.39	1765.98	1617.36	2076.48	0.543816	0.498049	0.639432	uc001srx.2				NA			NA	NA
777	A_21_P0006275	263.752	181.025	139.357	125.963	0.686348	0.528365	0.477582	TCONS_00016345						BROAD Institute lincRNA (XLOC_007726), lincRNA [TCONS_00016345]	XLOC_007726
778	oebiotech_17014	38098.5	22005	19054.4	22878	0.577582	0.500136	0.600495	ENST00000441052				NA			NA	NA
779	A_21_P0007761	426.631	291.498	193.167	239.451	0.683254	0.452771	0.561259	NR_015404	NR_015404	Hs.333120	NR_015404	NP1141702	chromosome 12 open reading frame 47	Homo sapiens chromosome 12 open reading frame 47 (C12orf47), non-coding RNA [NR_015404]	C12orf47	chromosome 12 open reading frame 47
780	A_33_P3241299	410.703	167.898	248.56	288.289	0.408807	0.605206	0.701941	NR_036480	NR_036480	Hs.666282	NR_036480	THC2609405	uncharacterized LOC100128881	Homo sapiens uncharacterized LOC100128881 (LOC100128881), non-coding RNA [NR_036480]	LOC100128881	uncharacterized LOC100128881
781	A_21_P0011945	22810.3	11842.7	11360.3	15324.3	0.519183	0.498032	0.671816	TCONS_l2_00014773						BROAD Institute lincRNA (XLOC_l2_008195), lincRNA [TCONS_l2_00014773]	XLOC_l2_008195
782	oebiotech_14308	226.001	170.547	104.172	113.218	0.754627	0.460934	0.500964	AK123464		Hs.646459	AK123464	NA		CDNA FLJ41470 fis, clone BRSTN2019079	NA	NA
783	oebiotech_13061	641.028	463.897	314.806	314.301	0.723677	0.491095	0.490308	AL109704		Hs.651358	AL109704	NA		MRNA full length insert cDNA clone EUROIMAGE 897021	NA	NA
784	oebiotech_09101	7604.25	5140.27	3222.84	4630.4	0.675974	0.423821	0.608923	OTTHUMT00000319604				NA			NA	NA
785	A_21_P0009338	262.336	120.072	176.589	148.728	0.457706	0.673141	0.566936	TCONS_00025703				THC2774166		ALU7_HUMAN (P39194) Alu subfamily SQ sequence contamination warning entry, partial (10%) [THC2774166]	XLOC_012530
786	oebiotech_21796	223.858	104.144	123.226	152.817	0.465221	0.550466	0.682652	NR_033805	NR_033805			NA	Homo sapiens uncharacterized LOC220906 (LOC220906), non-coding RNA		NA	NA
787	oebiotech_15064	468.209	197.265	347.228	262.016	0.421318	0.74161	0.559614	AY034471		Hs.295459	AY034471	NA		Clone BGL3 mRNA sequence	NA	NA
788	oebiotech_17346	576.743	326.922	279.92	366.972	0.566842	0.485347	0.636284	ENST00000480811				NA		C17orf76 antisense RNA 1 (non-protein coding) [Source:HGNC Symbol;Acc:28619]	NA	NA
789	oebiotech_11164	465.979	210.314	252.306	334.466	0.451338	0.541453	0.71777	AY166718		Hs.293077	AY166718	NA		Choline phosphotransferase 1	NA	NA
790	oebiotech_07109	2188.1	907.727	1178.25	1718.39	0.414848	0.53848	0.785335	ENST00000564536				NA			NA	NA
791	A_21_P0003925	340.324	204.567	143.972	234.82	0.601096	0.423045	0.689991	TCONS_00009251		Hs.434316	BC043537	THC2609187	Homo sapiens, clone IMAGE:5170127, mRNA	BROAD Institute lincRNA (XLOC_004429), lincRNA [TCONS_00009251]	XLOC_004429
792	A_33_P3379763	573.671	251.498	307.639	428.494	0.438401	0.536264	0.746934	XR_132645	XR_132645		XR_132645		succinate dehydrogenase complex, subunit D, integral membrane protein pseudogene	PREDICTED: Homo sapiens succinate dehydrogenase [ubiquinone] cytochrome b small subunit, mitochondrial-like (LOC100289186), miscRNA [XR_132645]	LOC100289186	succinate dehydrogenase complex, subunit D, integral membrane protein pseudogene
793	A_21_P0007326	230.929	154.146	140.032	100.202	0.667504	0.606384	0.433908	TCONS_00019591						BROAD Institute lincRNA (XLOC_009392), lincRNA [TCONS_00019591]	XLOC_009392
794	A_19_P00804740	525.277	227.623	298.881	374.898	0.433339	0.568996	0.713715	NR_027697	NR_027696	Hs.445315	NR_027696		uncharacterized FLJ39653	Homo sapiens uncharacterized FLJ39653 (FLJ39653), transcript variant 1, non-coding RNA [NR_027696]	FLJ39653	uncharacterized FLJ39653
795	oebiotech_01243	762.177	446.428	459.811	379.841	0.585727	0.603286	0.498363	ENST00000430733	NR_046531.1			NA		SPATA13 antisense RNA 1 (non-protein coding) [Source:HGNC Symbol;Acc:39905]	NA	NA
796	oebiotech_10984	1897.84	915.915	1069.96	1229.09	0.48261	0.563777	0.647629	AF086469		Hs.502705	AF086469	NA		PRP19/PSO4 pre-mRNA processing factor 19 homolog (S. cerevisiae)	NA	NA
797	oebiotech_11873	775.276	481.479	444.175	384.048	0.621042	0.572925	0.495369	BC054860		Hs.643465	BC054860	NA		Chromodomain helicase DNA binding protein 1	NA	NA
798	A_32_P39003	1614.07	739.101	935.019	1075.37	0.457913	0.579294	0.666246	NR_034021	NR_027503	Hs.675815	NR_027503	NP1145845	glucuronidase, beta pseudogene	Homo sapiens glucuronidase, beta pseudogene (LOC100133050), non-coding RNA [NR_027503]	LOC100133050	glucuronidase, beta pseudogene
799	oebiotech_10453	277.38	114.012	223.347	148.266	0.411031	0.805201	0.534524	OTTHUMT00000087261	NR_051960			NA	Homo sapiens long intergenic non-protein coding RNA 568 (LINC00568), non-coding RNA	long intergenic non-protein coding RNA 568 [Source:HGNC Symbol;Acc:43713]	NA	NA
800	A_21_P0009201	243.112	117.28	159.869	135.7	0.482411	0.657594	0.558179	TCONS_00025245		Hs.552237	CR936603		MRNA; cDNA DKFZp686E1130 (from clone DKFZp686E1130)	BROAD Institute lincRNA (XLOC_012535), lincRNA [TCONS_00025245]	XLOC_012535
801	oebiotech_11910	4416.02	1966.9	2361.11	3286.6	0.445402	0.534669	0.744244	CR407601		Hs.429	CR407601	NA		ATP synthase, H+ transporting, mitochondrial F0 complex, subunit C3 (subunit 9)	NA	NA
802	oebiotech_11326	246.799	123.262	148.821	145.292	0.499444	0.603005	0.588708	BC050667		Hs.8878	BC050667	NA		Kinesin family member 11	NA	NA
803	oebiotech_18655	926.326	537.457	458.718	571.714	0.580203	0.495201	0.617185	uc001gfk.1				NA			NA	NA
804	oebiotech_13607	603.388	318.824	272.802	447.926	0.528389	0.452116	0.742352	AF090096		Hs.188528	AF090096	NA		Adducin 2 (beta)	NA	NA
805	A_21_P0000208	874.37	417.254	575.542	495.686	0.477206	0.658236	0.566907	NR_000008	NR_000008	Hs.731288	NR_000008	THC2522608	Small nucleolar RNA host gene (non-protein coding) 1	Homo sapiens small nucleolar RNA, C/D box 22 (SNORD22), small nucleolar RNA [NR_000008]	SNORD22	small nucleolar RNA, C/D box 22
806	oebiotech_27753	291.206	186.293	128.835	183.234	0.639728	0.442419	0.629226	TCONS_l2_00029086				NA			NA	NA
807	oebiotech_20557	293.612	175.676	143.682	178.938	0.598328	0.489361	0.609439	uc011dkp.1				NA			NA	NA
808	oebiotech_12638	1169.47	545.172	651.631	804.74	0.466168	0.557201	0.688122	DQ656056		Hs.308340	DQ656056	NA		Phytanoyl-CoA dioxygenase domain containing 1	NA	NA
809	oebiotech_19621	24973.4	13619.6	12391.7	16517.7	0.545364	0.496197	0.661413	uc003jhx.2				NA			NA	NA
810	oebiotech_12026	1027.74	577.437	486.635	691.681	0.561853	0.473502	0.673014	CR616839		Hs.186350	CR616839	NA		Ribosomal protein L4	NA	NA
811	oebiotech_02023	858.58	421.101	566.129	475.361	0.490462	0.659378	0.55366	ENST00000444793				NA			NA	NA
812	oebiotech_06483	1214.91	594.869	833.026	648.407	0.489641	0.68567	0.533708	ENST00000560853	NR_026764.1			NA		long intergenic non-protein coding RNA 593 [Source:HGNC Symbol;Acc:32382]	NA	NA
813	A_21_P0014553	580.003	392.955	320.612	277.91	0.677505	0.552777	0.479152	Hs.537370	XR_110283	Hs.537370	XR_110283	THC2493172	uncharacterized LOC100506303	PREDICTED: Homo sapiens hypothetical LOC100506303 (LOC100506303), miscRNA [XR_110283]	LOC100506303	uncharacterized LOC100506303
814	A_21_P0014823	365.714	201.432	238.722	182.583	0.550791	0.652756	0.49925	Hs.665981	XR_132669	Hs.665981	XR_132669	THC2632982	uncharacterized LOC100287160	PREDICTED: Homo sapiens hypothetical LOC100287160 (LOC100287160), miscRNA [XR_132669]	LOC100287160	uncharacterized LOC100287160
815	oebiotech_11767	520.872	236.525	308.393	347.771	0.454095	0.59207	0.667671	AY295767			AY295767	NA	Homo sapiens inorganic pyrophosphatase-like mRNA, partial sequence		NA	NA
816	oebiotech_00551	575.776	249.634	322.395	425.769	0.433562	0.559931	0.739471	ENST00000418300				NA			NA	NA
817	oebiotech_20017	3247.34	2233.71	1509.46	1825.38	0.68786	0.46483	0.562117	uc004cgv.3				NA			NA	NA
818	A_21_P0005997	574.225	379.971	284.016	315.384	0.661711	0.494609	0.549234	TCONS_00015641		Hs.547178	BC041456	THC2606101	Homo sapiens, clone IMAGE:5195119, mRNA	Q70J93_STRGR (Q70J93) NDP-3-ketoreductase, partial (6%) [THC2606101]	XLOC_007268
819	oebiotech_23963	1085.51	533.057	683.222	633.909	0.491066	0.629401	0.583973	TCONS_00011289				NA			NA	NA
820	A_21_P0000360	973.665	567.735	470.871	623.321	0.583091	0.483606	0.64018	NR_003019	NR_003019		NR_003019	THC2528746	Small nucleolar RNA, H/ACA box 77	Homo sapiens small nucleolar RNA, H/ACA box 77 (SNORA77), small nucleolar RNA [NR_003019]	SNORA77	small nucleolar RNA, H/ACA box 77
821	oebiotech_06549	401.23	193.542	247.712	243.411	0.482371	0.617381	0.606663	ENST00000561349				NA			NA	NA
822	oebiotech_10791	234.46	113.439	143.784	142.795	0.483829	0.613255	0.609038	EF405818			EF405818	NA	Homo sapiens alpha7 nicotinic receptor isoform 17 (CHRNA7-2) mRNA, partial cds, alternatively spliced		NA	NA
823	A_21_P0010660	6138.41	3395.31	2985.49	4124.42	0.553125	0.486362	0.671904	TCONS_l2_00001619						BROAD Institute lincRNA (XLOC_l2_001192), lincRNA [TCONS_l2_00001619]	XLOC_l2_001192
824	A_21_P0009855	726.507	524.517	344.128	384.424	0.721971	0.473675	0.529141	TCONS_00027952		Hs.570393	BX094767			BX094767 Soares_testis_NHT Homo sapiens cDNA clone IMAGp998G084495, mRNA sequence [BX094767]	XLOC_013567
825	oebiotech_12009	665.884	311.328	311.705	550.631	0.467541	0.468108	0.826917	CR611917		Hs.643604	CR611917	NA		Growth differentiation factor 11	NA	NA
826	oebiotech_25796	2628.81	1668.47	1256.99	1579.62	0.634686	0.478162	0.600889	TCONS_l2_00003602				NA			NA	NA
827	A_19_P00318183	1323.12	531.911	611.57	1298.91	0.402012	0.462217	0.981699	TCONS_00023208	NR_034095	Hs.536404	NR_034095	THC2613551	uncharacterized LOC400456	Homo sapiens uncharacterized LOC400456 (LOC400456), non-coding RNA [NR_034095]	LOC400456	uncharacterized LOC400456
828	oebiotech_16564	805.295	374.286	554.324	459.181	0.464781	0.68835	0.570202	ENST00000413969				NA		HOXD cluster antisense RNA 1 (non-protein coding) [Source:HGNC Symbol;Acc:43755]	NA	NA
829	oebiotech_22130	1994.79	1750.76	793.538	1043.82	0.87767	0.397806	0.523273	NR_037656	NR_037656			NA	Homo sapiens biogenesis of lysosomal organelles complex-1, subunit 1 (BLOC1S1), transcript variant 3, non-coding RNA		NA	NA
830	A_19_P00809417	1190.38	755.586	725.079	562.703	0.634746	0.609118	0.47271	Hs.720980	XR_109254	Hs.720980	XR_109254	THC2492624	uncharacterized LOC100287628	PREDICTED: Homo sapiens hypothetical LOC100287628, transcript variant 1 (LOC100287628), miscRNA [XR_109254]	LOC100287628	uncharacterized LOC100287628
831	oebiotech_22891	249.639	139.974	122.119	166.368	0.560706	0.489184	0.666437	NR_049743	NR_049743			NA	Homo sapiens ubiquitin related modifier 1 (URM1), transcript variant 4, non-coding RNA		NA	NA
832	A_19_P00321266	2863.38	1333.38	2024.9	1591.23	0.465665	0.707171	0.555716	TCONS_l2_00030298				THC2505849		Q41718_ZEADI (Q41718) Orf1 protein, partial (7%) [THC2509965]	Q41718
833	A_21_P0001026	1390.59	660.675	990.235	752.92	0.475103	0.712096	0.541438	TCONS_00000328						BROAD Institute lincRNA (XLOC_000451), lincRNA [TCONS_00000328]	XLOC_000451
834	oebiotech_18187	370.722	238.374	222.787	176.133	0.643	0.600956	0.475109	ENST00000539975				NA		small nucleolar RNA host gene 1 (non-protein coding) [Source:HGNC Symbol;Acc:32688]	NA	NA
835	A_33_P3222367	212.092	105.611	141.618	117.269	0.497948	0.66772	0.552915	NR_002988	NR_002988	Hs.692720	NR_002988		Small nucleolar RNA, H/ACA box 74B	Homo sapiens small nucleolar RNA, H/ACA box 74B (SNORA74B), small nucleolar RNA [NR_002988]	SNORA74B	small nucleolar RNA, H/ACA box 74B
836	oebiotech_22721	2476.11	1113.57	1422.62	1762	0.449726	0.57454	0.7116	NR_046337	NR_046337			NA	Homo sapiens maternal embryonic leucine zipper kinase (MELK), transcript variant 10, non-coding RNA		NA	NA
837	oebiotech_27261	1846.24	732.065	1139.05	1388.34	0.396517	0.616955	0.751984	TCONS_l2_00023084				NA			NA	NA
838	oebiotech_16794	3157	2074.53	1785.66	1562.65	0.657119	0.565619	0.494979	ENST00000427820				NA			NA	NA
839	oebiotech_16352	427.2	268.969	193.657	275.86	0.629608	0.453316	0.645738	U00925			U00925	NA	Human clone C4E 1.61 (CAC)n/(GTG)n repeat-containing mRNA		NA	NA
840	A_19_P00327772	814.275	527.385	467.734	403.433	0.647674	0.574417	0.495451	TCONS_l2_00001143						BROAD Institute lincRNA (XLOC_l2_000864), lincRNA [TCONS_l2_00001143]	XLOC_l2_000864
841	A_21_P0006264	398.44	250.804	192.344	242.295	0.629465	0.482743	0.608109	TCONS_00016315		Hs.561942	BQ025577			UI-1-BB1p-axx-c-10-0-UI.s1 NCI_CGAP_Pl6 Homo sapiens cDNA clone UI-1-BB1p-axx-c-10-0-UI 3', mRNA sequence [BQ025577]	XLOC_007686
842	oebiotech_01729	1715.51	820.188	1216.07	937.238	0.478102	0.708867	0.546332	ENST00000439444				NA			NA	NA
843	oebiotech_16217	1174.14	797.482	537.436	699.461	0.679206	0.457728	0.595723	AK128110		Hs.640097	AK128110	NA		CDNA FLJ46231 fis, clone TESTI4015129	NA	NA
844	oebiotech_27247	675.43	290.051	406.373	484.603	0.429432	0.601651	0.717473	TCONS_l2_00022836				NA			NA	NA
845	oebiotech_25043	2016.02	931.867	1255.09	1300.23	0.46223	0.622559	0.644947	TCONS_00025103				NA			NA	NA
846	oebiotech_11947	6621.93	3077.39	3554.67	4928	0.464728	0.536803	0.744194	CR593845		Hs.670258	CR593845	NA		Similar to Histone H3.3	NA	NA
847	oebiotech_16578	787.043	723.779	280.245	446.63	0.919618	0.356074	0.567479	ENST00000414962				NA			NA	NA
848	A_23_P59888	224.176	107.421	123.412	158.412	0.479184	0.550514	0.706641	NR_002182	NR_002182	Hs.567608	NR_002182	THC2490918	nascent-polypeptide-associated complex alpha polypeptide pseudogene 1	Homo sapiens nascent-polypeptide-associated complex alpha polypeptide pseudogene 1 (NACAP1), non-coding RNA [NR_002182]	NACAP1	nascent-polypeptide-associated complex alpha polypeptide pseudogene 1
849	oebiotech_20608	189.409	124.192	84.4223	121.054	0.65568	0.445715	0.639115	uc011hhf.1	NM_022553			NA			NA	NA
850	oebiotech_17031	748.177	453.254	318.576	542.442	0.605811	0.425802	0.725019	ENST00000442222				NA		transmembrane protein 191A (pseudogene) [Source:HGNC Symbol;Acc:25317]	NA	NA
851	oebiotech_22028	6006.36	2890.17	3425.03	4097.27	0.481184	0.570235	0.682155	NR_036694	NR_036694			NA	Homo sapiens heat shock protein 90kDa alpha (cytosolic), class B member 3, pseudogene (HSP90AB3P), non-coding RNA		NA	NA
852	oebiotech_15969	799.685	418.626	385.278	593.646	0.523489	0.481787	0.74235	D83197		Hs.522752	D83197	NA		Proteasome (prosome, macropain) 26S subunit, non-ATPase, 10	NA	NA
853	oebiotech_20785	1458.31	673.604	823.78	1046.48	0.461907	0.564887	0.717597	NR_002734	NR_002734			NA	Homo sapiens pituitary tumor-transforming 3, pseudogene (PTTG3P), non-coding RNA		NA	NA
854	oebiotech_20067	7269.73	2953.89	4357.73	5600.32	0.406327	0.599435	0.770362	uc004eqf.2				NA			NA	NA
855	A_33_P3216483	41759.5	20643	27656.1	23986.6	0.494332	0.662271	0.574399	Hs.577348	XR_110541	Hs.577348	XR_110541		uncharacterized LOC644277	PREDICTED: Homo sapiens hypothetical LOC644277 (LOC644277), miscRNA [XR_110541]	LOC644277	uncharacterized LOC644277
856	oebiotech_00369	1165.67	707.231	760.821	554.145	0.606719	0.652692	0.47539	ENST00000414989				NA			NA	NA
857	A_21_P0012564	4042.94	2515.02	1963.69	2521.25	0.622078	0.485708	0.623618	TCONS_l2_00020322						BROAD Institute lincRNA (XLOC_l2_010508), lincRNA [TCONS_l2_00020322]	XLOC_l2_010508
858	A_21_P0008626	1074.93	518.482	614.647	734.846	0.482341	0.571802	0.683622	NR_026757	NR_026757		NR_026757	THC2507159	OIP5 antisense RNA 1 (non-protein coding)	Homo sapiens uncharacterized LOC729082 (LOC729082), non-coding RNA [NR_026757]	OIP5-AS1	OIP5 antisense RNA 1 (non-protein coding)
859	A_21_P0012676	814.909	479.789	404.246	526.252	0.588764	0.496063	0.64578	NR_026575	NR_026575	Hs.654557	NR_026575		glycerol kinase 3 pseudogene	Homo sapiens glycerol kinase 3 pseudogene (GK3P), non-coding RNA [NR_026575]	GK3P	glycerol kinase 3 pseudogene
860	oebiotech_21106	2045.78	1344.44	960.273	1250.95	0.657176	0.469392	0.611479	NR_024525	NR_024525			NA	Homo sapiens family with sequence similarity 96, member B (FAM96B), transcript variant 2, non-coding RNA		NA	NA
861	A_23_P266	285.129	190.36	127.738	180.064	0.667628	0.448003	0.631517	NR_023916	NR_023916	Hs.654711	NR_023916	THC2484344	peptidylprolyl cis/trans isomerase, NIMA-interacting 1 pseudogene 1	Homo sapiens peptidylprolyl cis/trans isomerase, NIMA-interacting 1 pseudogene 1 (PIN1P1), non-coding RNA [NR_023916]	PIN1P1	peptidylprolyl cis/trans isomerase, NIMA-interacting 1 pseudogene 1
862	oebiotech_02806	673.014	317.095	424.463	428.096	0.471157	0.630691	0.636088	ENST00000466064				NA		PEX5L antisense RNA 1 (non-protein coding) [Source:HGNC Symbol;Acc:41251]	NA	NA
863	A_21_P0001716	262.445	137.38	196.878	126.331	0.523463	0.75017	0.481362	TCONS_00002269						BROAD Institute lincRNA (XLOC_000633), lincRNA [TCONS_00002269]	XLOC_000633
864	oebiotech_19324	844.337	472.112	403.993	596.595	0.559151	0.478474	0.706584	uc002ubv.3				NA			NA	NA
865	oebiotech_19511	308.988	153.7	174.605	207.813	0.49743	0.565087	0.67256	uc003emc.1				NA			NA	NA
866	A_21_P0007444	483.476	279.685	233.118	327.73	0.578487	0.482171	0.677863	TCONS_00019969						BROAD Institute lincRNA (XLOC_009248), lincRNA [TCONS_00019969]	XLOC_009248
867	A_21_P0006831	2084.65	975.409	1406.55	1248.63	0.467901	0.674718	0.598965	TCONS_00018115						BROAD Institute lincRNA (XLOC_008375), lincRNA [TCONS_00018115]	XLOC_008375
868	oebiotech_11327	694.735	419.984	324.032	466.004	0.604524	0.466412	0.670766	BC052640		Hs.356626	BC052640	NA		Hypothetical protein P117	NA	NA
869	A_21_P0013046	1361	671.807	898.156	790.346	0.493612	0.659922	0.580709	TCONS_l2_00024519						BROAD Institute lincRNA (XLOC_l2_012802), lincRNA [TCONS_l2_00024519]	XLOC_l2_012802
870	oebiotech_15830	1636.1	787.561	901.268	1167.31	0.481366	0.550865	0.71347	CR622106		Hs.330495	CR622106	NA		Full-length cDNA clone CS0DK008YI09 of HeLa cells Cot 25-normalized of Homo sapiens (human)	NA	NA
871	A_21_P0000365	5327.6	2647.53	2867.66	3772.24	0.496946	0.538264	0.708055	NR_003030	NR_003030		NR_003030	THC2516569	small nucleolar RNA, C/D box 12	Homo sapiens small nucleolar RNA, C/D box 12 (SNORD12), small nucleolar RNA [NR_003030]	SNORD12	small nucleolar RNA, C/D box 12
872	oebiotech_27349	2781.87	1114.58	1702.61	2150.96	0.40066	0.612037	0.773207	TCONS_l2_00024815				NA			NA	NA
873	A_21_P0007068	246.834	122.744	153.281	151.574	0.497275	0.62099	0.614073	TCONS_00018768						BROAD Institute lincRNA (XLOC_008528), lincRNA [TCONS_00018768]	XLOC_008528
874	A_21_P0002676	697.347	341.114	461.25	409.731	0.48916	0.661436	0.587558	TCONS_00005244						BROAD Institute lincRNA (XLOC_002301), lincRNA [TCONS_00005244]	XLOC_002301
875	oebiotech_10399	3942.98	2368.92	1925.2	2557.11	0.600793	0.488258	0.648523	OTTHUMT00000085148				NA			NA	NA
876	A_21_P0013012	579.585	271.372	392.935	347.409	0.468218	0.677959	0.59941	TCONS_l2_00024035						BROAD Institute lincRNA (XLOC_l2_012397), lincRNA [TCONS_l2_00024035]	XLOC_l2_012397
877	A_21_P0009941	326.221	208.046	255.501	124.66	0.637747	0.783215	0.382133	TCONS_00028115		Hs.580786	DB066200		Transcribed locus, strongly similar to XP_995828.1 PREDICTED: similar to OTU domain containing 4 protein isoform 1 isoform 1 [Mus musculus]	DB066200 TESTI4 Homo sapiens cDNA clone TESTI4007460 5', mRNA sequence [DB066200]	XLOC_013469
878	oebiotech_15089	1387.83	673.607	924.969	823.173	0.485365	0.666484	0.593135	AJ488204		Hs.639427	AJ488204	NA		Neuron navigator 2	NA	NA
879	oebiotech_14000	1324.49	783.267	630.158	905.712	0.591373	0.475774	0.68382	AK125090		Hs.656767	AK125090	NA		CDNA FLJ43100 fis, clone CTONG2003100	NA	NA
880	A_21_P0011972	241.804	154.069	104.229	169.766	0.637163	0.431048	0.702082	TCONS_l2_00014951				THC2651904		Q4SEQ2_TETNG (Q4SEQ2) Chromosome 3 SCAF14614, whole genome shotgun sequence. (Fragment), partial (28%) [THC2651904]	XLOC_l2_008313
881	oebiotech_18213	692.338	345.67	410.428	452.006	0.499279	0.592814	0.652869	ENST00000540904				NA		small nucleolar RNA host gene 1 (non-protein coding) [Source:HGNC Symbol;Acc:32688]	NA	NA
882	A_21_P0010221	264.89	130.388	186.116	148.203	0.492234	0.702618	0.559489	TCONS_00028965		Hs.572869	BU172748	THC2711471		AGENCOURT_7973391 NIH_MGC_72 Homo sapiens cDNA clone IMAGE:6168866 5', mRNA sequence [BU172748]	XLOC_013856
883	A_21_P0013558	5529.76	2180.52	4892.84	3082.83	0.394325	0.88482	0.557498	TCONS_l2_00028644						BROAD Institute lincRNA (XLOC_l2_014720), lincRNA [TCONS_l2_00028644]	XLOC_l2_014720
884	A_21_P0012969	774.275	516.391	338.265	517.917	0.666934	0.436879	0.668906	Hs.146092	XR_108578	Hs.146092	XR_108578	THC2604936	uncharacterized LOC100506791	PREDICTED: Homo sapiens hypothetical LOC100506791, transcript variant 1 (LOC100506791), miscRNA [XR_108578]	LOC100506791	uncharacterized LOC100506791
885	oebiotech_11972	630.736	267.624	393.036	465.142	0.424304	0.62314	0.73746	CR600262		Hs.490203	CR600262	NA		Caldesmon 1	NA	NA
886	A_33_P3408054	16933.2	8439.58	9805.66	11450.6	0.498405	0.579079	0.67622	NR_003132	NR_003132	Hs.731312	NR_003132	NP1455478	heat shock protein 90kDa alpha (cytosolic), class B member 2, pseudogene	Homo sapiens heat shock protein 90kDa alpha (cytosolic), class B member 2, pseudogene (HSP90AB2P), non-coding RNA [NR_003132]	HSP90AB2P	heat shock protein 90kDa alpha (cytosolic), class B member 2, pseudogene
887	oebiotech_25143	873.013	418.961	617.781	503.441	0.479902	0.707643	0.576671	TCONS_00026585				NA			NA	NA
888	A_21_P0004161	388.341	258.672	182.511	243.157	0.666096	0.469976	0.626143	TCONS_00009736						BROAD Institute lincRNA (XLOC_004939), lincRNA [TCONS_00009736]	XLOC_004939
889	oebiotech_27851	229.338	142.858	149.749	110.539	0.622917	0.652962	0.481992	TCONS_l2_00029722				NA			NA	NA
890	oebiotech_20539	1939.68	886.191	1206.06	1340.1	0.456875	0.621781	0.690885	uc011cee.1				NA			NA	NA
891	A_33_P3400643	874.128	568.903	387.78	595.353	0.650823	0.44362	0.681082	NR_038382	NR_038382	Hs.618956	NR_038382	THC2641103	hCG2024094	Homo sapiens hCG2024094 (LOC643529), non-coding RNA [NR_038382]	LOC643529	hCG2024094
892	A_32_P479743	1061.39	526.914	726.988	615.391	0.496435	0.684937	0.579795	NR_026764	NR_026764	Hs.569502	NR_026764	THC2484983	chromosome 15 open reading frame 50	Homo sapiens chromosome 15 open reading frame 50 (C15orf50), non-coding RNA [NR_026764]	C15orf50	chromosome 15 open reading frame 50
893	A_21_P0010957	398.4	269.587	169.548	273.057	0.676673	0.425573	0.685383	TCONS_l2_00004298		Hs.127394	AK094118	THC2514554	Hypothetical LOC387723	BROAD Institute lincRNA (XLOC_l2_002160), lincRNA [TCONS_l2_00004298]	LOC387723	uncharacterized LOC387723
894	oebiotech_21866	3598.44	1637.51	2263.85	2482.79	0.455061	0.629121	0.689963	NR_034009	NR_034009			NA	Homo sapiens serine/arginine-rich splicing factor 6 (SRSF6), transcript variant 2, non-coding RNA		NA	NA
895	oebiotech_16477	908.762	400.483	636.698	581.443	0.440691	0.700622	0.639819	ENST00000366437				NA		MIR205 host gene (non-protein coding) [Source:HGNC Symbol;Acc:43562]	NA	NA
896	oebiotech_27853	2478.79	1393.26	1231.34	1756.34	0.562073	0.496751	0.708548	TCONS_l2_00029741				NA			NA	NA
897	oebiotech_11852	6986.92	3609.65	3345.85	5590.97	0.516629	0.478874	0.800205	AY687925		Hs.144835	AY687925	NA		Eukaryotic translation elongation factor 1 gamma	NA	NA
898	oebiotech_10773	2370.29	1083.89	1296.59	1876.85	0.457281	0.547016	0.791821	AB451448			AB451448	NA	Homo sapiens STMN1 mRNA for stathmin 1, partial cds, clone: FLJ08188AAAF		NA	NA
899	oebiotech_19846	382.672	242.615	186.525	245.541	0.634002	0.487427	0.641649	uc003vpl.1				NA			NA	NA
900	A_19_P00322886	226.158	110.78	120.506	171.909	0.489833	0.532839	0.760125	ENST00000549804		Hs.555970	BC080646	THC2538553	Small nuclear ribonucleoprotein polypeptide N		XLOC_011184
901	oebiotech_26078	227.913	77.1479	152.388	199.926	0.338496	0.668623	0.877201	TCONS_l2_00008396				NA			NA	NA
902	oebiotech_20864	379.37	276.958	207.647	188.527	0.730048	0.547347	0.496948	NR_003370	NR_003370			NA	Homo sapiens RNA polymerase I transcription factor homolog (S		NA	NA
903	oebiotech_19696	1192.69	578.761	644.768	904.378	0.485257	0.540599	0.758266	uc003nim.2	NR_003504			NA			NA	NA
904	oebiotech_26644	220.378	147.226	103.618	139.727	0.668061	0.470182	0.634033	TCONS_l2_00014854				NA			NA	NA
905	A_21_P0000505	828.026	370.06	496.515	617.225	0.446919	0.599637	0.745417	TCONS_l2_00012202	NR_024076	Hs.721675	NR_024076		coxsackie virus and adenovirus receptor pseudogene 3	Homo sapiens coxsackie virus and adenovirus receptor pseudogene 3 (CXADRP3), non-coding RNA [NR_024076]	CXADRP3	coxsackie virus and adenovirus receptor pseudogene 3
906	A_21_P0013022	256.076	180.145	109.193	170.746	0.703484	0.426407	0.66678	TCONS_l2_00024192						BROAD Institute lincRNA (XLOC_l2_012518), lincRNA [TCONS_l2_00024192]	XLOC_l2_012518
907	oebiotech_07786	503.985	236.532	350.232	309.123	0.469324	0.694926	0.613358	ENST00000569087				NA			NA	NA
908	oebiotech_13514	217.514	118.215	170.409	102.208	0.543485	0.783439	0.469894	AK054589		Hs.692542	AK054589	NA		CDNA FLJ30027 fis, clone 3NB692001267	NA	NA
909	oebiotech_15337	1501.29	678.544	879.43	1135.51	0.451974	0.585783	0.756356	D86978		Hs.632299	D86978	NA		Nucleoporin 205kDa	NA	NA
910	oebiotech_06679	228.207	112.338	161.234	131.401	0.492263	0.706526	0.575795	ENST00000562108				NA		unc-51-like kinase 4 (C. elegans) pseudogene 1 [Source:HGNC Symbol;Acc:15775]	NA	NA
911	oebiotech_27890	5205.45	2591.46	3144.77	3468.07	0.497836	0.60413	0.66624	TCONS_l2_00030167				NA			NA	NA
912	A_33_P3354678	189.086	105.377	149.613	86.193	0.557295	0.791243	0.455839	Hs.125300	NR_002777	Hs.125300	NR_002777		tripartite motif containing 78, pseudogene	Homo sapiens tripartite motif containing 78, pseudogene (TRIM78P), non-coding RNA [NR_002777]	TRIM78P	tripartite motif containing 78, pseudogene
913	A_23_P6708	216.298	149.778	99.5647	136.671	0.69246	0.460312	0.631866	NR_024388	NR_024388	Hs.118820	NR_024388	THC2464079	uncharacterized LOC152217	Homo sapiens uncharacterized LOC152217 (LOC152217), non-coding RNA [NR_024388]	LOC152217	uncharacterized LOC152217
914	oebiotech_04414	288.838	174.56	138.857	200.638	0.604353	0.480744	0.694639	ENST00000523459				NA			NA	NA
915	oebiotech_25441	849.352	395.833	502.433	624.774	0.466041	0.591548	0.735589	TCONS_00030032				NA			NA	NA
916	oebiotech_14091	1669.8	807.499	944.184	1238.68	0.48359	0.565447	0.74181	D87448		Hs.53454	D87448	NA		Topoisomerase (DNA) II binding protein 1	NA	NA
917	oebiotech_23430	1035.58	839.249	605.563	443.493	0.810418	0.58476	0.428257	TCONS_00004361				NA			NA	NA
918	A_23_P399251	875.505	533.778	402.895	634.17	0.60968	0.460186	0.724348	NR_003719	NR_003719	Hs.449272	NR_003719	THC2485493	neuroblastoma breakpoint family, member 22, pseudogene	Homo sapiens neuroblastoma breakpoint family, member 22, pseudogene (NBPF22P), non-coding RNA [NR_003719]	NBPF22P	neuroblastoma breakpoint family, member 22, pseudogene
919	A_21_P0004354	298.554	180.252	203.615	147.476	0.603752	0.682004	0.49397	TCONS_00010248						BROAD Institute lincRNA (XLOC_004710), lincRNA [TCONS_00010248]	XLOC_004710
920	oebiotech_21149	301.47	215.54	132.554	196.41	0.714963	0.439691	0.65151	NR_024621	NR_024621			NA	Homo sapiens chromosome 11 open reading frame 21 (C11orf21), transcript variant 2, non-coding RNA		NA	NA
921	oebiotech_27980	552.571	259.439	340.061	392.152	0.469513	0.615416	0.709686	TCONS_l2_00030833				NA			NA	NA
922	A_21_P0013517	251.702	116.337	134.547	209.592	0.462203	0.534548	0.832697	TCONS_l2_00028240						BROAD Institute lincRNA (XLOC_l2_014549), lincRNA [TCONS_l2_00028240]	XLOC_l2_014549
923	A_21_P0014386	364.951	248.076	157.499	255.965	0.679752	0.431563	0.701369	XR_109556	XR_109556		XR_109556		uncharacterized LOC100507004	PREDICTED: Homo sapiens hypothetical LOC100507004 (LOC100507004), miscRNA [XR_109556]	LOC100507004	uncharacterized LOC100507004
924	oebiotech_04242	1156.27	448.697	694.798	1020.79	0.388054	0.600894	0.882829	ENST00000521748				NA		mal, T-cell differentiation protein 2 (gene/pseudogene) [Source:HGNC Symbol;Acc:13634]	NA	NA
925	A_21_P0014499	366.223	232.616	131.647	330.285	0.635175	0.359473	0.901869	XR_110106	XR_110106		XR_110106		SACS antisense RNA 1 (non-protein coding)	PREDICTED: Homo sapiens SACS antisense RNA 1 (non-protein coding) (SACS-AS1), miscRNA [XR_110106]	SACS-AS1	SACS antisense RNA 1 (non-protein coding)
926	oebiotech_21832	559.941	279.221	354.327	366.113	0.498663	0.632794	0.653844	NR_033885	NR_033885			NA	Homo sapiens POTE ankyrin domain family, member K, pseudogene (POTEKP), non-coding RNA		NA	NA
927	A_19_P00803441	431.587	310.829	185.863	288.936	0.720201	0.430651	0.669473	NR_034130	NR_034130		NR_034130	THC2540294	uncharacterized LOC100499194	Homo sapiens uncharacterized LOC100499194 (LOC100499194), non-coding RNA [NR_034130]	LOC100499194	uncharacterized LOC100499194
928	A_33_P3229107	705.604	304.184	482.352	497.232	0.431097	0.683602	0.70469	NM_001104548	NM_001104548	Hs.510543	NM_001104548	THC2473964	NPC-A-5	Homo sapiens NPC-A-5 (LOC642587), mRNA [NM_001104548]	MIR205HG	MIR205 host gene (non-protein coding)
929	oebiotech_10661	2550.28	1808.51	1514.27	1259.8	0.70914	0.593765	0.493985	OTTHUMT00000007790				NA			NA	NA
930	oebiotech_22129	201.691	157.223	94.2684	115.152	0.779524	0.46739	0.570933	NR_037655	NR_037655			NA	Homo sapiens biogenesis of lysosomal organelles complex-1, subunit 1 (BLOC1S1), transcript variant 2, non-coding RNA		NA	NA
931	A_19_P00807384	230.662	111.904	144.505	157.937	0.485143	0.62648	0.68471	XR_132651	XR_132651		XR_132651	THC2516977	uncharacterized LOC100506694	PREDICTED: Homo sapiens hypothetical LOC100506694, transcript variant 4 (LOC100506694), miscRNA [XR_132651]	LOC100506694	uncharacterized LOC100506694
932	oebiotech_22001	391.146	267.286	179.429	259.738	0.683341	0.458727	0.664044	NR_036592	NR_036592			NA	Homo sapiens endogenous Bornavirus-like nucleoprotein 2 pseudogene (LOC100506710), non-coding RNA		NA	NA
933	oebiotech_26239	217.527	103.525	125.882	164.46	0.475921	0.578697	0.756045	TCONS_l2_00009695				NA			NA	NA
934	oebiotech_11968	27477.9	13649.8	16887.4	18744	0.496755	0.614584	0.682148	CR598756		Hs.183684	CR598756	NA		Eukaryotic translation initiation factor 4 gamma, 2	NA	NA
935	A_19_P00805833	673.854	487.121	389.275	336.387	0.722887	0.577684	0.499199	Hs.720980	XR_109254	Hs.720980	XR_109254	THC2492624	uncharacterized LOC100287628	PREDICTED: Homo sapiens hypothetical LOC100287628, transcript variant 1 (LOC100287628), miscRNA [XR_109254]	LOC100287628	uncharacterized LOC100287628
936	oebiotech_17368	853.562	415.106	613.755	508.979	0.486322	0.719051	0.5963	ENST00000488700				NA		zinc finger protein 518A [Source:HGNC Symbol;Acc:29009]	NA	NA
937	oebiotech_15600	37444.6	25075.5	17816	24512.7	0.669669	0.475795	0.654639	BC045178		Hs.680363	BC045178	NA		CDNA clone IMAGE:5284379	NA	NA
938	oebiotech_07987	3222.52	2778.34	1488.74	1688.26	0.862164	0.461981	0.523896	ENST00000570515				NA			NA	NA
939	oebiotech_01916	252.061	167.474	121.149	164.754	0.664418	0.480632	0.653627	ENST00000442777				NA			NA	NA
940	oebiotech_22986	1400.97	667.296	767.562	1122.06	0.476311	0.54788	0.800918	NR_073037	NR_073037			NA	Homo sapiens stomatin (STOM), transcript variant 5, non-coding RNA		NA	NA
941	A_21_P0004225	195.534	86.4084	138.45	130.921	0.44191	0.708063	0.669555	TCONS_00009868						BROAD Institute lincRNA (XLOC_004285), lincRNA [TCONS_00009868]	XLOC_004285
942	oebiotech_22313	406.743	280.415	174.97	287.709	0.689414	0.430173	0.707348	NR_038370	NR_038370			NA	Homo sapiens NDRG family member 3 (NDRG3), transcript variant 3, non-coding RNA		NA	NA
943	oebiotech_22445	763.188	444.036	343.564	611.975	0.581818	0.45017	0.801867	NR_040101	NR_040101			NA			NA	NA
944	oebiotech_13440	330.579	162.546	209.801	223.047	0.491702	0.634648	0.674716	AF052107		Hs.593538	AF052107	NA		Membrane bound O-acyltransferase domain containing 2	NA	NA
945	oebiotech_26816	310.429	152.433	188.48	219.49	0.491041	0.607159	0.707052	TCONS_l2_00017539				NA			NA	NA
946	oebiotech_24904	299.665	196.151	212.553	136.353	0.654569	0.709303	0.455018	TCONS_00023191				NA			NA	NA
947	A_21_P0013302	390.335	194.339	241.906	268.677	0.497879	0.619739	0.688325	TCONS_l2_00026551		Hs.191346	AB209677	THC2541514	Septin 7	Q59EY4_HUMAN (Q59EY4) CDC10 protein variant (Fragment), partial (89%) [THC2541514]	XLOC_l2_013808
948	oebiotech_11920	677.082	305.314	432.204	499.847	0.450926	0.638334	0.738237	CR450346		Hs.591767	CR450346	NA		Centrin, EF-hand protein, 3 (CDC31 homolog, yeast)	NA	NA
949	A_19_P00320718	261.851	217.575	117.676	149.121	0.83091	0.449401	0.569486	NR_040109	NR_040109	Hs.648878	NR_040109	THC2628131	uncharacterized LOC100505495	Homo sapiens uncharacterized LOC100505495 (LOC100505495), non-coding RNA [NR_040109]	LOC100505495	uncharacterized LOC100505495
950	A_21_P0010491	726.717	344.821	455.377	521.258	0.474491	0.626623	0.717277	Hs.622871	XR_113288	Hs.622871	XR_113288	THC2503493	uncharacterized LOC100507312	PREDICTED: Homo sapiens hypothetical LOC100507312, transcript variant 1 (LOC100507312), miscRNA [XR_113288]	LOC100507312	uncharacterized LOC100507312
951	oebiotech_01375	796.05	331.697	553.288	590.748	0.416679	0.695042	0.742099	ENST00000433108				NA		MIR205 host gene (non-protein coding) [Source:HGNC Symbol;Acc:43562]	NA	NA
952	A_21_P0013713	716	448.328	337.506	521.499	0.626156	0.471378	0.72835	TCONS_l2_00029895				THC2650951		Q5SZY8_HUMAN (Q5SZY8) Coactivator-associated arginine methyltransferase 1-like (Fragment), partial (28%) [THC2650951]	XLOC_l2_015100
953	oebiotech_11918	2345.17	1168.58	1308.73	1816.49	0.498292	0.558053	0.774568	CR407662		Hs.531064	CR407662	NA		Neural precursor cell expressed, developmentally down-regulated 8	NA	NA
954	oebiotech_22706	323.18	158.811	221.217	206.967	0.4914	0.684501	0.640409	NR_046313	NR_046313			NA	Homo sapiens cholinergic receptor, nicotinic, alpha 3 (neuronal) (CHRNA3), transcript variant 3, non-coding RNA		NA	NA
955	A_21_P0009134	205.012	96.5834	139.478	138.279	0.471112	0.680343	0.674496	TCONS_00025055						BROAD Institute lincRNA (XLOC_012009), lincRNA [TCONS_00025055]	XLOC_012009
956	oebiotech_01030	690.061	306.022	433.405	535.784	0.443471	0.628068	0.776429	ENST00000426991				NA		ANKRD10 intronic transcript 1 (non-protein coding) [Source:HGNC Symbol;Acc:39891]	NA	NA
957	A_21_P0006048	600.861	342.845	299.853	456.377	0.570589	0.499038	0.759537	TCONS_00015744						BROAD Institute lincRNA (XLOC_007544), lincRNA [TCONS_00015744]	XLOC_007544
958	oebiotech_15720	510.942	387.595	230.014	323.674	0.75859	0.450177	0.633485	CR592675			CR592675	NA	full-length cDNA clone CS0DD007YH13 of Neuroblastoma Cot 50-normalized of Homo sapiens (human)		NA	NA
959	oebiotech_28266	1299.56	613.954	1080.78	717.563	0.472433	0.83165	0.552159	uc.330+				NA		exonic	NA	NA
960	A_19_P00321471	212.705	167.805	105.544	117.957	0.788912	0.496198	0.554559	NR_024053	NR_024052	Hs.485041	NR_024052	THC2556805	HLA complex group 18 (non-protein coding)	Homo sapiens HLA complex group 18 (non-protein coding) (HCG18), non-coding RNA [NR_024052]	HCG18	HLA complex group 18 (non-protein coding)
961	oebiotech_10824	253.897	183.048	116.761	166.28	0.720955	0.459878	0.654913	AY863198		Hs.666367	AY863198	NA		Potassium voltage-gated channel, Shal-related subfamily, member 3	NA	NA
962	A_21_P0008954	1754.83	874.921	1197.68	1124.06	0.49858	0.682508	0.640553	TCONS_00024430						BROAD Institute lincRNA (XLOC_011747), lincRNA [TCONS_00024430]	XLOC_011747
963	oebiotech_18984	228.271	103.685	134.993	185.254	0.454218	0.59137	0.811552	uc001ytv.1	NR_028506			NA			NA	NA
964	oebiotech_21875	1013.55	474.607	653.624	736.034	0.468261	0.644885	0.726193	NR_034035	NR_034035			NA	Homo sapiens serine/arginine-rich splicing factor 10 (SRSF10), transcript variant 7, non-coding RNA		NA	NA
965	oebiotech_16024	224.984	158.655	106.832	147.395	0.705183	0.474842	0.655133	CR615358		Hs.356467	CR615358	NA		Mediator complex subunit 26	NA	NA
966	A_33_P3345479	192.071	136.5	120.526	94.5051	0.710674	0.627509	0.492033	NR_027033	NR_027033	Hs.235838	NR_027033	THC2481503	MIRLET7B host gene (non-protein coding)	Homo sapiens MIRLET7B host gene (non-protein coding) (MIRLET7BHG), non-coding RNA [NR_027033]	MIRLET7BHG	MIRLET7B host gene (non-protein coding)
967	oebiotech_12621	168.261	123.227	115.935	73.2089	0.732356	0.689021	0.435092	DQ655930		Hs.702318	DQ655930	NA		Fascin homolog 3, actin-bundling protein, testicular (Strongylocentrotus purpuratus)	NA	NA
968	oebiotech_16245	2101.93	1259.37	1047.72	1547.23	0.599148	0.498457	0.736101	BC053983		Hs.250723	BC053983	NA		Matrix-remodelling associated 7	NA	NA
969	A_23_P363896	1697.38	1218.37	832.698	1062.79	0.717794	0.490579	0.626139	NR_027667	NR_027162	Hs.368934	NR_027162	THC2584379	C17orf76 antisense RNA 1 (non-protein coding)	Homo sapiens C17orf76 antisense RNA 1 (non-protein coding) (C17orf76-AS1), transcript variant 6, non-coding RNA [NR_027162]	C17orf76-AS1	C17orf76 antisense RNA 1 (non-protein coding)
970	oebiotech_18551	3112.08	2274.3	1888.33	1552.8	0.730798	0.606774	0.498959	uc001aak.2				NA			NA	NA
971	A_32_P116058	1070.58	764.437	479.47	747.665	0.714042	0.447862	0.698376	NR_015427	NR_015427	Hs.654869	NR_015427	THC2575657	long intergenic non-protein coding RNA 94	Homo sapiens long intergenic non-protein coding RNA 94 (LINC00094), non-coding RNA [NR_015427]	LINC00094	long intergenic non-protein coding RNA 94
972	oebiotech_08619	610.538	461.64	294.349	374.959	0.75612	0.482114	0.614145	OTTHUMT00000001150				NA			NA	NA
973	oebiotech_21389	631.879	287.449	480.364	409.952	0.454912	0.760216	0.648782	NR_027439	NR_027439			NA	Homo sapiens uncharacterized LOC100272216 (LOC100272216), non-coding RNA		NA	NA
974	A_21_P0011582	266.726	127.344	174.291	191.89	0.477434	0.653448	0.719427	TCONS_l2_00011160		Hs.586959	BE079260	THC2518646	Transcribed locus, weakly similar to NP_006745.1 synaptophysin-like 1 isoform a [Homo sapiens]	RC1-BT0623-120200-011-b06 BT0623 Homo sapiens cDNA, mRNA sequence [BE079260]	XLOC_l2_006033
975	oebiotech_15308	341.682	165.451	221.483	245.196	0.484225	0.648212	0.717613	CR612097		Hs.303787	CR612097	NA		B-cell receptor-associated protein 29	NA	NA
976	oebiotech_10880	475.982	315.54	229.274	335.979	0.662923	0.481686	0.705865	AF002713			AF002713	NA	Homo sapiens centromere protein B mRNA, partial cds		NA	NA
977	oebiotech_05549	563.205	418.903	274.179	351.985	0.743784	0.486819	0.624968	ENST00000552061				NA			NA	NA
978	oebiotech_16778	356.829	248.748	159.193	260.48	0.697107	0.446132	0.729986	ENST00000427147				NA		transmembrane protein 191C [Source:HGNC Symbol;Acc:33601]	NA	NA
979	oebiotech_14858	204.206	90.6793	135.383	157.692	0.444059	0.662972	0.772221	CR611332		Hs.592631	CR611332	NA		Full-length cDNA clone CS0DF014YA22 of Fetal brain of Homo sapiens (human)	NA	NA
980	oebiotech_12597	438.266	196.268	274.367	356.768	0.447827	0.626028	0.814043	BC131528		Hs.148074	BC131528	NA		Beta-1,4-N-acetyl-galactosaminyl transferase 4	NA	NA
981	A_23_P157196	8620.66	5669.25	4243.79	6106.88	0.657635	0.492282	0.708401	NR_026676	NR_026676	Hs.367935	NR_026676	THC2489277	ribosomal protein S2 pseudogene 32	Homo sapiens ribosomal protein S2 pseudogene 32 (RPS2P32), non-coding RNA [NR_026676]	RPS2P32	ribosomal protein S2 pseudogene 32
982	oebiotech_26992	1419.56	670.914	816.332	1203.5	0.472621	0.57506	0.847796	TCONS_l2_00019618				NA			NA	NA
983	A_21_P0007762	336.809	270.849	161.688	201.034	0.804161	0.480058	0.596877	NR_015404	NR_015404	Hs.333120	NR_015404	NP1141702	chromosome 12 open reading frame 47	Homo sapiens chromosome 12 open reading frame 47 (C12orf47), non-coding RNA [NR_015404]	C12orf47	chromosome 12 open reading frame 47
984	A_33_P3270926	280.984	135.804	186.803	201.843	0.483316	0.664817	0.718342	Hs.679027	XR_110088	Hs.679027	XR_110088	THC2484974	uncharacterized LOC389607	PREDICTED: Homo sapiens hypothetical LOC389607 (LOC389607), miscRNA [XR_110088]	LOC389607	uncharacterized LOC389607
985	oebiotech_15145	231.948	139.219	105.444	196.429	0.600217	0.4546	0.846867	D87470		Hs.697990	D87470	NA		KIAA0280	NA	NA
986	oebiotech_20264	1586.04	1106.33	742.556	1122.3	0.697544	0.468184	0.707613	uc010itb.1				NA			NA	NA
987	oebiotech_20383	1213.61	573.446	774.065	933.395	0.472512	0.63782	0.769106	uc010rog.1				NA			NA	NA
988	A_21_P0014495	330.648	211.986	246.293	160.715	0.641123	0.744879	0.486059	Hs.730423	XR_110085	Hs.730423	XR_110085	THC2624426		PREDICTED: Homo sapiens hypothetical LOC100505775 (LOC100505775), miscRNA [XR_110085]	LOC100505775
989	oebiotech_12040	1081.76	530.554	646.093	859.355	0.490453	0.597259	0.794403	CR621930		Hs.538286	CR621930	NA		Lamin B2	NA	NA
990	A_19_P00320970	726.25	578.699	347.766	443.084	0.796832	0.478852	0.610098	TCONS_00009793		Hs.147408	BX105638	THC2700109		BX105638 Soares_testis_NHT Homo sapiens cDNA clone IMAGp998I154499, mRNA sequence [BX105638]	XLOC_005020
991	oebiotech_24702	443.314	325.903	214.04	291.094	0.73515	0.482817	0.65663	TCONS_00020930				NA			NA	NA
992	oebiotech_13874	202.194	135.003	92.2724	155.267	0.667692	0.456356	0.767909	AK095129		Hs.202349	AK095129	NA		CDNA FLJ37810 fis, clone BRSSN2001810	NA	NA
993	A_21_P0010384	1700.65	1108.61	844.704	1237.43	0.651878	0.496696	0.727623	TCONS_00029489						BROAD Institute lincRNA (XLOC_014396), lincRNA [TCONS_00029489]	XLOC_014396
994	oebiotech_26611	1661.79	1120.43	823.724	1173.26	0.674231	0.495685	0.706024	TCONS_l2_00014667				NA			NA	NA
995	oebiotech_03646	198.491	159.136	120.316	96.5566	0.80173	0.606152	0.486453	ENST00000511962				NA			NA	NA
996	A_19_P00325336	1014.45	500.05	799.497	617.691	0.492926	0.788106	0.60889	XR_109771	XR_109771		XR_109771	THC2477614	uncharacterized LOC100506774	PREDICTED: Homo sapiens hypothetical LOC100506774 (LOC100506774), miscRNA [XR_109771]	LOC100506774	uncharacterized LOC100506774
997	oebiotech_26052	434.346	291.232	315.662	210.873	0.670507	0.726752	0.485495	TCONS_l2_00007760				NA			NA	NA
998	oebiotech_11726	234.693	178.794	98.0621	175.012	0.761821	0.417832	0.745706	AJ844620		Hs.76873	AJ844620	NA		Hyaluronoglucosaminidase 2	NA	NA
999	oebiotech_18680	11214.5	7743.68	5246.98	8285.13	0.690508	0.467877	0.73879	uc001htg.1				NA			NA	NA
1000	A_21_P0002040	179.365	135.484	86.3819	117.86	0.755356	0.481599	0.657094	TCONS_00003260		Hs.580358	DA953843			DA953843 SPLEN2 Homo sapiens cDNA clone SPLEN2031937 5', mRNA sequence [DA953843]	XLOC_002059
1001	A_21_P0002117	1062.48	521.971	790.095	703.534	0.491278	0.743635	0.662164	TCONS_00003422						BROAD Institute lincRNA (XLOC_002358), lincRNA [TCONS_00003422]	XLOC_002358
1002	oebiotech_27882	301.674	198.253	132.223	254.012	0.657176	0.438298	0.842007	TCONS_l2_00030128				NA			NA	NA
1003	oebiotech_16230	191.834	126.617	146.622	92.4199	0.660035	0.764315	0.48177	AK056941		Hs.317080	AK056941	NA		CDNA FLJ32379 fis, clone SKMUS1000030	NA	NA
1004	oebiotech_19296	227.197	107.588	164.028	162.133	0.473543	0.721961	0.713623	uc002tfi.3				NA			NA	NA
1005	oebiotech_17211	202.08	99.6987	116.792	173.196	0.493362	0.577949	0.857065	ENST00000454869				NA			NA	NA
1006	oebiotech_16249	1358.36	998.083	665.655	925.388	0.734772	0.490044	0.681255	CR613004		Hs.236774	CR613004	NA		High mobility group nucleosomal binding domain 4	NA	NA
1007	oebiotech_26819	954.438	617.655	746.337	463.22	0.64714	0.781965	0.485333	TCONS_l2_00017543				NA			NA	NA
1008	oebiotech_05803	682.889	336.831	420.471	553.522	0.493244	0.615725	0.810559	ENST00000555276				NA			NA	NA
1009	oebiotech_21175	295.557	195.103	144.421	225.825	0.660121	0.488641	0.764067	NR_026644	NR_026644			NA	Homo sapiens UBA domain containing 2 (UBAC2), transcript variant 3, non-coding RNA		NA	NA
1010	oebiotech_27117	970.3	423.824	679.251	782.831	0.436796	0.700042	0.806792	TCONS_l2_00021241				NA			NA	NA
1011	oebiotech_12000	302.194	194.878	148.675	236.269	0.644877	0.491985	0.781846	CR609594		Hs.200668	CR609594	NA		Ceramide kinase	NA	NA
1012	oebiotech_11995	548.806	265.59	375.61	413.76	0.483942	0.684413	0.753928	CR608822		Hs.316890	CR608822	NA		Sorting nexin 5	NA	NA
1013	oebiotech_13905	228.719	97.7116	156.888	195.45	0.427212	0.685943	0.85454	AK125142		Hs.461285	AK125142	NA		CDNA FLJ43152 fis, clone D3OST2003024	NA	NA
1014	oebiotech_15341	5841.18	2873.19	4223.31	4117.36	0.491885	0.723023	0.704885	BX537891			BX537891	NA	Homo sapiens mRNA; cDNA DKFZp313J0336 (from clone DKFZp313J0336)		NA	NA
1015	A_33_P3601163	206.319	185.088	95.1594	125.05	0.897096	0.461224	0.6061	NR_024333	NR_024333	Hs.631616	NR_024333	THC2476515	uncharacterized LOC147727	Homo sapiens uncharacterized LOC147727 (LOC147727), non-coding RNA [NR_024333]	LOC147727	uncharacterized LOC147727
1016	A_24_P358328	13250.3	6566.08	7700.99	11547.9	0.495543	0.581194	0.871518	NR_002187	NR_002187	Hs.369665	NR_002187	THC2511746	triosephosphate isomerase 1 pseudogene 2	Homo sapiens triosephosphate isomerase 1 pseudogene 2 (TPI1P2), non-coding RNA [NR_002187]	TPI1P2	triosephosphate isomerase 1 pseudogene 2
1017	oebiotech_28426	997.65	466.727	748.271	717.701	0.467826	0.750033	0.719391	uc.475+				NA		intronic	NA	NA
1018	A_21_P0010492	372.936	181.322	283.048	256.719	0.486201	0.758972	0.688372	BC017979		Hs.708293	BC017979	THC2502608	Hypothetical gene supported by AL713796	ALU6_HUMAN (P39193) Alu subfamily SP sequence contamination warning entry, partial (9%) [THC2502608]	XLOC_014513
1019	A_21_P0001178	379.368	187.373	224.82	329.236	0.493908	0.592617	0.867854	TCONS_00000640		Hs.625990	AK124918	THC2517995	CDNA FLJ42928 fis, clone BRSSN2007076	BROAD Institute lincRNA (XLOC_001023), lincRNA [TCONS_00000640]	XLOC_001023
1020	oebiotech_04998	351.604	165.655	231.18	288.463	0.471141	0.657501	0.82042	ENST00000534545				NA			NA	NA
1021	A_21_P0007763	251.735	202.062	118.835	168.896	0.802677	0.472062	0.670926	NR_015404	NR_015404	Hs.333120	NR_015404	NP1141702	chromosome 12 open reading frame 47	Homo sapiens chromosome 12 open reading frame 47 (C12orf47), non-coding RNA [NR_015404]	C12orf47	chromosome 12 open reading frame 47
1022	A_21_P0006318	445.55	198.114	341.664	333.334	0.444651	0.766838	0.748141	TCONS_00016476						BROAD Institute lincRNA (XLOC_007848), lincRNA [TCONS_00016476]	XLOC_007848
1023	A_21_P0012910	676.228	290.817	463.199	587.9	0.430057	0.684975	0.869382	Hs.675815		Hs.675815	BC067351	THC2481632	Glucuronidase, beta-like 2		XLOC_l2_012081
1024	oebiotech_10959	724.995	340.565	423.363	682.572	0.469748	0.583953	0.941485	AF086058		Hs.593232	AF086058	NA		Full length insert cDNA clone YY93G09	NA	NA
1025	oebiotech_16800	377.804	321.318	178.742	243.584	0.850488	0.473108	0.644735	ENST00000428207				NA		MAPKAPK5 antisense RNA 1 (non-protein coding) [Source:HGNC Symbol;Acc:24091]	NA	NA
1026	A_21_P0011971	773.717	522.172	387.16	597.773	0.674888	0.50039	0.772599	TCONS_l2_00014935						BROAD Institute lincRNA (XLOC_l2_008289), lincRNA [TCONS_l2_00014935]	XLOC_l2_008289
1027	oebiotech_17500	345.998	149.333	236.954	306.574	0.431602	0.684842	0.886057	ENST00000500756				NA			NA	NA
1028	oebiotech_16589	493.612	339.278	240.905	386.711	0.687338	0.488046	0.78343	ENST00000415764				NA		transmembrane protein 191C [Source:HGNC Symbol;Acc:33601]	NA	NA
1029	oebiotech_24430	309.394	189.202	149.379	278.317	0.611523	0.482812	0.899553	TCONS_00017377				NA			NA	NA
1030	oebiotech_11268	433.42	212.884	255.712	401.485	0.491171	0.589986	0.926319	BC023210		Hs.522401	BC023210	NA		Family with sequence similarity 129, member B	NA	NA
1031	A_21_P0010982	5570.74	2671.28	3875.68	4484.03	0.479521	0.69572	0.804926	NR_002819	NR_002819	Hs.621695	NR_002819	THC2465523	metastasis associated lung adenocarcinoma transcript 1 (non-protein coding)	Homo sapiens metastasis associated lung adenocarcinoma transcript 1 (non-protein coding) (MALAT1), non-coding RNA [NR_002819]	MALAT1	metastasis associated lung adenocarcinoma transcript 1 (non-protein coding)
1032	oebiotech_20664	30773.6	23523.5	15092.1	22049.4	0.764406	0.490423	0.716505	uc011mct.1				NA			NA	NA
1033	A_21_P0010459	1437.58	978.796	718.4	1135.26	0.680866	0.49973	0.789708	TCONS_00029745		Hs.598838	AA256156	THC2671520		zr79a12.s1 Soares_NhHMPu_S1 Homo sapiens cDNA clone IMAGE:681886 3', mRNA sequence [AA256156]	XLOC_014418
1034	oebiotech_23462	190.042	83.9571	175.327	125.565	0.441782	0.922568	0.660724	TCONS_00005201				NA			NA	NA
1035	oebiotech_15986	2626.56	1301.99	2030.79	1846.25	0.495701	0.773172	0.702914	D83986		Hs.517582	D83986	NA		Minichromosome maintenance complex component 5	NA	NA
1036	oebiotech_11515	464.006	209.27	284.31	461.997	0.451008	0.61273	0.99567	S78086		Hs.700666	S78086	NA		Protein tyrosine phosphatase, receptor type, S	NA	NA
1037	A_21_P0012381	283.528	172.139	141.314	257.99	0.607134	0.498413	0.909927	TCONS_l2_00018697						BROAD Institute lincRNA (XLOC_l2_009790), lincRNA [TCONS_l2_00018697]	XLOC_l2_009790
1038	oebiotech_24701	264.297	218.101	130.207	183.46	0.825212	0.492654	0.694141	TCONS_00020929				NA			NA	NA
1039	oebiotech_10066	2063.54	1693.35	1006.8	1455.38	0.820606	0.487899	0.705282	OTTHUMT00000050408				NA			NA	NA
1040	oebiotech_13151	1445.09	1014.83	693.715	1220.96	0.702263	0.480051	0.844907	AK097132			AK097132	NA	Homo sapiens cDNA FLJ39813 fis, clone SPLEN2009884, highly similar to S100 CALCIUM-BINDING PROTEIN A13		NA	NA
1041	A_19_P00320343	446.497	375.159	221.092	311.806	0.840227	0.49517	0.698339	Hs.532031	XR_133480	Hs.532031	XR_133480	THC2500167	0	PREDICTED: Homo sapiens hypothetical LOC100507403 (LOC100507403), miscRNA [XR_133480]	XLOC_007052	0
1042	oebiotech_22763	470.905	233.037	295.744	445.228	0.494871	0.628034	0.945473	NR_046410	NR_046410			NA	Homo sapiens polymerase (DNA-directed), delta 3, accessory subunit (POLD3), transcript variant 3, non-coding RNA		NA	NA
1043	oebiotech_21360	1313.55	553.971	1055	1154.34	0.421735	0.803167	0.878794	NR_027297	NR_027297			NA	Homo sapiens homer homolog 3 (Drosophila) (HOMER3), transcript variant 5, non-coding RNA		NA	NA
1044	oebiotech_21166	338.802	268.355	166.263	262.27	0.792071	0.490738	0.774112	NR_026578	NR_026578			NA	Homo sapiens occludin pseudogene (LOC647859), non-coding RNA		NA	NA
1045	oebiotech_05589	1296.57	615.001	956.279	1134.79	0.47433	0.737547	0.87523	ENST00000552893				NA			NA	NA
1046	A_19_P00317660	262.182	233.19	121.524	200.242	0.889418	0.463509	0.76375	NR_040109	NR_040109	Hs.648878	NR_040109	THC2628131	uncharacterized LOC100505495	Homo sapiens uncharacterized LOC100505495 (LOC100505495), non-coding RNA [NR_040109]	LOC100505495	uncharacterized LOC100505495
1047	oebiotech_22099	340.263	159.058	263.236	300.844	0.467455	0.773624	0.884151	NR_037592	NR_037592			NA	Homo sapiens adenylate kinase 2 (AK2), transcript variant 5, non-coding RNA		NA	NA
1048	A_21_P0002413	233.622	176.922	114.354	201.529	0.757303	0.489484	0.862629	TCONS_00004179						BROAD Institute lincRNA (XLOC_002018), lincRNA [TCONS_00004179]	XLOC_002018
1049	oebiotech_18936	281.718	137.125	244.001	213.736	0.486745	0.86612	0.758689	uc001vzu.1				NA			NA	NA
1050	A_33_P3381943	198.674	95.0161	156.473	169.427	0.478252	0.787588	0.85279	NR_024550	NR_024549	Hs.196129	NR_024549	THC2504564	cyclin D binding myb-like transcription factor 1	Homo sapiens cyclin D binding myb-like transcription factor 1 (DMTF1), transcript variant 4, non-coding RNA [NR_024549]	DMTF1	cyclin D binding myb-like transcription factor 1
1051	oebiotech_18982	255.083	118.828	197.917	231.997	0.465839	0.775891	0.909494	uc001ytf.1	NR_038836			NA			NA	NA
1052	A_21_P0014473	204.299	96.947	149.987	195.753	0.474534	0.734152	0.95817	ENST00000458030	XR_109990		XR_109990			PREDICTED: Homo sapiens hypothetical LOC100506338 (LOC100506338), miscRNA [XR_109990]	LOC100506338
1053	oebiotech_21552	2683.47	1288.56	2091.29	2456.01	0.480186	0.779323	0.915238	NR_028477	NR_028477			NA	Homo sapiens RNA binding motif protein, X-linked (RBMX), transcript variant 4, non-coding RNA		NA	NA
1054	oebiotech_27849	220.015	211.811	107.568	164.536	0.962714	0.488913	0.747839	TCONS_l2_00029712				NA			NA	NA
1055	A_21_P0007464	3883.68	1816.23	3284.06	3593.21	0.467657	0.845605	0.925207	TCONS_00020083			AF113016		Metastasis associated lung adenocarcinoma transcript 1 (non-protein coding)	BROAD Institute lincRNA (XLOC_009474), lincRNA [TCONS_00020083]	XLOC_009474
1056	oebiotech_09292	256.465	122.129	244.872	226.666	0.476203	0.954798	0.883807	OTTHUMT00000079684				NA			NA	NA
1057	oebiotech_27505	481.873	226.327	432.168	468.996	0.469682	0.896849	0.973277	TCONS_l2_00026269				NA			NA	NA
